# Supplementary material for: Prevention of Biofilm Formation and Removal of Existing Biofilms by Extracellular DNases of Campylobacter jejuni
Source: PLoS One. 2015 Mar 24;10(3):e0121680. doi: 10.1371/journal.pone.0121680 (PMC4372405; doi:10.1371/journal.pone.0121680)
Supplement: S1 Table — (XLSX) [file pone.0121680.s005.xlsx]

## Sheet: brown et al, Table S1
Number	C. jejuni isolate	Source of genome sequence	Genbank accession number / PubMLST ID	Genome status	MLST sequence type	MLST clonal complex	cje0256	cje0566	cje1441
1	255	Genbank/PATRIC	ARWS01	Draft	2157	none	neg	neg	neg
2	260.94	Genbank/PATRIC	AANK01	Draft	362	0362	pos	neg	neg
3	305	Genbank/PATRIC	ADHL01	Draft	none	none	pos	pos	neg
4	327	Genbank/PATRIC	ADHM01	Draft	230	0045	neg	neg	neg
5	414	Genbank/PATRIC	ADGM01	Draft	3704	none	neg	neg	pos
6	1213	Genbank/PATRIC	AIPG01	Draft	none	none	pos	neg	neg
7	1336	Genbank/PATRIC	ADGL01	Draft	841	none	neg	pos	neg
8	1577	Genbank/PATRIC	AIPH01	Draft	122	0206	neg	pos	neg
9	1798	Genbank/PATRIC	AIPI01	Draft	none	none	neg	neg	neg
10	1854	Genbank/PATRIC	AIPJ01	Draft	922	none	neg	neg	neg
11	1893	Genbank/PATRIC	AIPK01	Draft	38	0048	neg	pos	neg
12	1928	Genbank/PATRIC	AIPL01	Draft	806	0021	neg	neg	pos
13	4031	Genbank/PATRIC	HG428754	Complete	45	0045	neg	pos	neg
14	04197	Genbank/PATRIC	CAFU01	Draft	21	0021	neg	neg	pos
15	04199	Genbank/PATRIC	CAFV01	Draft	21	0021	pos	neg	neg
16	6399	Genbank/PATRIC	CAFT01	Draft	21	0021	neg	neg	neg
17	7487	Genbank/PATRIC	ANHK01	Draft	none	none	neg	neg	neg
18	10186	Genbank/PATRIC	AUUG01	Draft	1919	0052	pos	neg	neg
19	10227	Genbank/PATRIC	AUUI01	Draft	460	0460	neg	neg	neg
20	20176	Genbank/PATRIC	AUUQ01	Draft	161	0052	neg	pos	neg
21	30286	Genbank/PATRIC	AUUH01	Draft	305	0574	neg	neg	neg
22	30318	Genbank/PATRIC	AUUJ01	Draft	4397	none	pos	pos	neg
23	48321	Genbank/PATRIC	ANHG01	Draft	257	0257	pos	pos	neg
24	51037	Genbank/PATRIC	AIPB01	Draft	939	0353	neg	neg	pos
25	51494	Genbank/PATRIC	AINZ01	Draft	4834	0353	neg	neg	pos
26	53161	Genbank/PATRIC	AION01	Draft	4838	0353	neg	neg	neg
27	55037	Genbank/PATRIC	AIOH01	Draft	45	0045	neg	neg	neg
28	60004	Genbank/PATRIC	AIOE01	Draft	4836	none	neg	pos	neg
29	81116	Genbank/PATRIC	NC_009839	Complete	267	0283	neg	neg	neg
30	86605	Genbank/PATRIC	AIOJ01	Draft	4840	0048	neg	neg	neg
31	87330	Genbank/PATRIC	AIPD01	Draft	50	0021	neg	neg	neg
32	87459	Genbank/PATRIC	AIPE01	Draft	452	0353	pos	neg	pos
33	00-2425	Genbank/PATRIC	NC_022362	Complete	21	0021	pos	neg	pos
34	00-2426	Genbank/PATRIC	NC_022352	Complete	21	0021	neg	neg	pos
35	00-2538	Genbank/PATRIC	NC_022351	Complete	21	0021	pos	neg	pos
36	00-2544	Genbank/PATRIC	NC_022353	Complete	21	0021	pos	neg	pos
37	110-21	Genbank/PATRIC	AIPC01	Draft	982	0021	neg	neg	neg
38	129-258	Genbank/PATRIC	AINY01	Draft	459	0042	neg	neg	neg
39	140-16	Genbank/PATRIC	AIPF01	Draft	5161	0061	neg	neg	pos
40	1997-1	Genbank/PATRIC	AIOT01	Draft	658	0658	neg	neg	neg
41	1997-10	Genbank/PATRIC	AIOY01	Draft	4839	none	pos	neg	neg
42	1997-11	Genbank/PATRIC	AIOZ01	Draft	22	0022	neg	neg	neg
43	1997-14	Genbank/PATRIC	AIPA01	Draft	5159	0353	pos	neg	pos
44	1997-4	Genbank/PATRIC	AIOW01	Draft	475	0048	neg	neg	pos
45	1997-7	Genbank/PATRIC	AIOX01	Draft	61	0061	neg	neg	neg
46	2008-1025	Genbank/PATRIC	AIOP01	Draft	50	0021	pos	neg	neg
47	2008-831	Genbank/PATRIC	AIOV01	Draft	50	0021	neg	neg	neg
48	2008-872	Genbank/PATRIC	AIOR01	Draft	61	0061	neg	neg	neg
49	2008-894	Genbank/PATRIC	AIOQ01	Draft	1962	none	neg	neg	neg
50	2008-979	Genbank/PATRIC	AIOU01	Draft	2274	none	pos	pos	neg
51	2008-988	Genbank/PATRIC	AIOS01	Draft	572	0206	pos	pos	neg
52	269.97 (doylei)	Genbank/PATRIC	NC_009707	Complete	1845	none	neg	pos	neg
53	5329_H135060411-1	pubMLST	28832	Draft	21	0021	neg	neg	neg
54	5330_H135060412-1	pubMLST	28833	Draft	21	0021	neg	neg	neg
55	5331_H135080149-1	pubMLST	28834	Draft	21	0021	neg	neg	neg
56	5332_H135080150-1	pubMLST	28835	Draft	21	0021	neg	neg	neg
57	5333_H135100351-1	pubMLST	28836	Draft	21	0021	neg	neg	neg
58	5334_H135100352-1	pubMLST	28837	Draft	21	0021	neg	neg	neg
59	5335_H135100353-1	pubMLST	28838	Draft	21	0021	neg	neg	neg
60	5336_H135140732-1	pubMLST	28839	Draft	21	0021	neg	neg	neg
61	5338_H135200111-1	pubMLST	28840	Draft	21	0021	neg	neg	neg
62	7802A	Genbank/PATRIC	ANGX01	Draft	61	0061	neg	neg	neg
63	81-176	Genbank/PATRIC	NC_005012	Complete	604	0042	neg	neg	neg
64	84-25	Genbank/PATRIC	AANT02	Draft	21	0021	neg	neg	pos
65	ATCC_33560	Genbank/PATRIC	AIJN01	Draft	403	0403	neg	neg	neg
66	BJ-CJD101	Genbank/PATRIC	ARWV01	Draft	3652	0022	neg	neg	neg
67	C8	Genbank/PATRIC	ANGO01	Draft	45	0045	pos	neg	neg
68	CAMSA2033_rr	pubMLST	25349	Draft	21	0021	pos	neg	pos
69	CAMSA2099_rr	pubMLST	25350	Draft	21	0021	pos	neg	pos
70	CAMSA2112_rr	pubMLST	25351	Draft	21	0021	neg	neg	pos
71	CAMSA2113_rr	pubMLST	25352	Draft	none	none	neg	neg	pos
72	CAMSA2200_rr	pubMLST	25353	Draft	21	0021	pos	neg	pos
73	CAMSA354_rr	pubMLST	25348	Draft	21	0021	neg	neg	pos
74	CAMSA3632_rr	pubMLST	25354	Draft	21	0021	neg	neg	pos
75	CAMSA3665_rr	pubMLST	25355	Draft	21	0021	neg	neg	pos
76	CAMSA3681_rr	pubMLST	25356	Draft	21	0021	neg	neg	pos
77	CAMSA3741_rr	pubMLST	25357	Draft	21	0021	neg	neg	neg
78	CAMSA3802_rr	pubMLST	25358	Draft	21	0021	neg	neg	pos
79	CAMSA3837_rr	pubMLST	25359	Draft	21	0021	neg	neg	pos
80	CAMSA3844_rr	pubMLST	25360	Draft	none	none	neg	neg	neg
81	CAMSA3845_rr	pubMLST	25361	Draft	21	0021	pos	neg	pos
82	CAMSA3914_rr	pubMLST	25362	Draft	21	0021	neg	neg	pos
83	CAMSA3916_rr	pubMLST	25363	Draft	21	0021	pos	neg	pos
84	CAMSA3962_rr	pubMLST	25364	Draft	none	none	pos	neg	pos
85	CAMSA4031_rr	pubMLST	25365	Draft	21	0021	neg	neg	neg
86	CAMSA4124_rr	pubMLST	25366	Draft	21	0021	neg	neg	neg
87	CAMSA4186_rr	pubMLST	25367	Draft	21	0021	neg	neg	pos
88	CAMSA4196_rr	pubMLST	25368	Draft	21	0021	neg	neg	pos
89	CAMSA4221_rr	pubMLST	25369	Draft	21	0021	pos	neg	pos
90	CF93-6	Genbank/PATRIC	AANJ01	Draft	883	0021	pos	neg	neg
91	CG8421	Genbank/PATRIC	ABGQ01	Draft	1919	0052	neg	neg	neg
92	CG8486	Genbank/PATRIC	AASY01	Draft	2943	0574	neg	neg	neg
93	Cj1	Genbank/PATRIC	AUUL01	Draft	3919	0460	neg	neg	neg
94	Cj2	Genbank/PATRIC	AUUM01	Draft	918	0048	neg	neg	neg
95	Cj3	Genbank/PATRIC	AUUN01	Draft	574	0574	pos	pos	neg
96	Cj5	Genbank/PATRIC	AUUK01	Draft	464	0464	neg	neg	neg
97	D2600	Genbank/PATRIC	AGTF01	Draft	429	0048	neg	neg	neg
98	DFVF1099	Genbank/PATRIC	ADHK01	Draft	21	0021	neg	neg	pos
99	E120052_S11	pubMLST	25915	Draft	none	none	neg	neg	neg
100	E120399_S10	pubMLST	25921	Draft	6934	none	neg	pos	neg
101	g113	Genbank/PATRIC	AQPK01	Draft	43	0021	neg	neg	neg
102	H22082	Genbank/PATRIC	AEIP01	Draft	474	0048	neg	neg	neg
103	HB93-13	Genbank/PATRIC	AANQ01	Draft	22	0022	neg	neg	neg
104	HM0627643	pubMLST	24216	Draft	21	0021	neg	neg	neg
105	HM115713	pubMLST	24200	Draft	2030	0257	neg	pos	neg
106	HM115771	pubMLST	24199	Draft	5	0353	pos	neg	neg
107	HM179023	pubMLST	24219	Draft	21	0021	neg	neg	neg
108	HM179091	pubMLST	24217	Draft	21	0021	neg	neg	neg
109	HM235411	pubMLST	24198	Draft	21	0021	neg	neg	neg
110	HM301572	pubMLST	24208	Draft	42	0042	neg	neg	neg
111	HM314036	pubMLST	24207	Draft	21	0021	neg	neg	neg
112	HM326144	pubMLST	24213	Draft	21	0021	neg	neg	neg
113	HM331258	pubMLST	24209	Draft	21	0021	neg	neg	neg
114	HM79979	pubMLST	24211	Draft	21	0021	neg	neg	neg
115	HM904280	pubMLST	24201	Draft	21	0021	neg	neg	neg
116	HM905080	pubMLST	24205	Draft	21	0021	neg	neg	neg
117	HM905487	pubMLST	24210	Draft	21	0021	neg	neg	neg
118	HM905980	pubMLST	24215	Draft	21	0021	neg	neg	neg
119	HM907529	pubMLST	24212	Draft	21	0021	neg	neg	neg
120	HM908193	pubMLST	24204	Draft	21	0021	neg	neg	neg
121	HM908265	pubMLST	24220	Draft	21	0021	neg	neg	neg
122	HM908538	pubMLST	24218	Draft	21	0021	neg	neg	neg
123	HM908634	pubMLST	24203	Draft	none	none	neg	neg	neg
124	HM909114	pubMLST	24206	Draft	21	0021	neg	neg	neg
125	HM909204	pubMLST	24202	Draft	21	0021	neg	neg	neg
126	HM912030	pubMLST	24214	Draft	21	0021	neg	neg	neg
127	HN-CJD07035	Genbank/PATRIC	ARYE01	Draft	362	0362	neg	neg	neg
128	IA3902	Genbank/PATRIC	CP001876	Complete	8	0021	neg	neg	neg
129	ICDCCJ07001	Genbank/PATRIC	NC_014801	Complete	2993	0362	pos	neg	neg
130	ICDCCJ07002	Genbank/PATRIC	APNP01	Draft	2993	0362	pos	neg	neg
131	ICDCCJ07004	Genbank/PATRIC	APNQ01	Draft	2993	0362	pos	neg	neg
132	JCM2013	Genbank/PATRIC	BALI01	Draft	7244	0021	neg	neg	neg
133	K1	Genbank/PATRIC	AUUO01	Draft	3630	none	pos	neg	neg
134	K5	Genbank/PATRIC	AUUP01	Draft	1365	0443	neg	neg	neg
135	LMG_23210	Genbank/PATRIC	AIPN01	Draft	380	none	pos	neg	neg
136	LMG_23211	Genbank/PATRIC	AIPO01	Draft	220	0179	neg	neg	neg
137	LMG_23216	Genbank/PATRIC	AIOA01	Draft	4835	none	neg	pos	neg
138	LMG_23218	Genbank/PATRIC	AIOB01	Draft	48	0048	neg	neg	neg
139	LMG_23223	Genbank/PATRIC	AIOC01	Draft	791	none	pos	neg	neg
140	LMG_23263	Genbank/PATRIC	AIOD01	Draft	3504	0446	pos	pos	neg
141	LMG_23264	Genbank/PATRIC	AIOF01	Draft	46	0206	pos	pos	neg
142	LMG_23269	Genbank/PATRIC	AIOG01	Draft	4837	0353	pos	neg	neg
143	LMG_23357	Genbank/PATRIC	AIOK01	Draft	4883	1275	neg	pos	neg
144	LMG_9081	Genbank/PATRIC	AIOM01	Draft	52	0052	neg	neg	neg
145	LMG_9217	Genbank/PATRIC	AIOO01	Draft	443	0443	pos	neg	neg
146	LMG_9872	Genbank/PATRIC	AIPM01	Draft	677	0677	pos	neg	neg
147	LMG_9879	Genbank/PATRIC	AIOI01	Draft	47	0021	pos	neg	neg
148	M1	Genbank/PATRIC	CP001900	Complete	137	0045	neg	neg	neg
149	NCCP15742	Genbank/PATRIC	APJU01	Draft	none	none	neg	neg	neg
150	NCTC_11168	Genbank/PATRIC	NC_002163	Complete	43	0021	neg	neg	neg
151	NW	Genbank/PATRIC	AGTE01	Draft	354	0354	neg	neg	neg
152	OXC1211	pubMLST	13782	Draft	661	0661	neg	pos	neg
153	OXC123	pubMLST	5980	Draft	262	0021	pos	pos	neg
154	OXC129	pubMLST	5986	Draft	19	0021	neg	neg	pos
155	OXC1550	pubMLST	14042	Draft	661	0661	neg	pos	neg
156	OXC30	pubMLST	5887	Draft	50	0021	neg	pos	neg
157	OXC3817	pubMLST	15545	Draft	262	0021	neg	neg	neg
158	OXC39	pubMLST	5896	Draft	53	0021	neg	pos	neg
159	OXC4	pubMLST	5861	Draft	104	0021	neg	neg	neg
160	OXC4075	pubMLST	15723	Draft	104	0021	neg	neg	neg
161	OXC4249	pubMLST	15841	Draft	50	0021	pos	neg	neg
162	OXC4503	pubMLST	16028	Draft	19	0021	neg	neg	neg
163	OXC4608	pubMLST	22128	Draft	257	0257	neg	pos	neg
164	OXC4610	pubMLST	22129	Draft	1707	0607	neg	pos	neg
165	OXC4616	pubMLST	22131	Draft	658	0658	pos	neg	neg
166	OXC4643	pubMLST	24090	Draft	5	0353	pos	neg	neg
167	OXC4645	pubMLST	24091	Draft	436	none	pos	neg	neg
168	OXC4649	pubMLST	24094	Draft	21	0021	pos	neg	pos
169	OXC4651	pubMLST	24095	Draft	520	0021	pos	pos	neg
170	OXC4655	pubMLST	24097	Draft	354	0354	pos	pos	neg
171	OXC4656	pubMLST	24098	Draft	354	0354	pos	pos	neg
172	OXC4657	pubMLST	24099	Draft	257	0257	pos	pos	neg
173	OXC4660	pubMLST	24101	Draft	464	0464	neg	neg	neg
174	OXC4661	pubMLST	24102	Draft	51	0443	pos	neg	neg
175	OXC4664	pubMLST	24104	Draft	400	0353	pos	neg	neg
176	OXC4666	pubMLST	24105	Draft	572	0206	neg	neg	neg
177	OXC4667	pubMLST	24106	Draft	51	0443	pos	neg	neg
178	OXC4668	pubMLST	24107	Draft	53	0021	neg	neg	neg
179	OXC4669	pubMLST	24108	Draft	51	0443	pos	neg	neg
180	OXC4670	pubMLST	24109	Draft	61	0061	neg	neg	neg
181	OXC4673	pubMLST	24110	Draft	21	0021	neg	neg	neg
182	OXC4676_2	pubMLST	24112	Draft	4359	none	neg	pos	neg
183	OXC4677	pubMLST	24113	Draft	257	0257	neg	pos	neg
184	OXC4678	pubMLST	24114	Draft	257	0257	neg	pos	neg
185	OXC4679	pubMLST	24115	Draft	883	0021	pos	neg	neg
186	OXC4680	pubMLST	24116	Draft	48	0048	neg	neg	neg
187	OXC4682	pubMLST	24117	Draft	574	0574	neg	neg	pos
188	OXC4683	pubMLST	24118	Draft	267	0283	neg	neg	neg
189	OXC4719	pubMLST	18429	Draft	2122	0353	pos	neg	neg
190	OXC4721	pubMLST	18430	Draft	137	0045	neg	neg	neg
191	OXC4722	pubMLST	18431	Draft	61	0061	neg	neg	neg
192	OXC4724	pubMLST	18432	Draft	2078	0206	neg	pos	neg
193	OXC4726	pubMLST	18433	Draft	53	0021	pos	neg	pos
194	OXC4727	pubMLST	18434	Draft	354	0354	pos	pos	neg
195	OXC4728	pubMLST	18435	Draft	362	0362	pos	neg	neg
196	OXC4731	pubMLST	18436	Draft	574	0574	neg	neg	pos
197	OXC4734	pubMLST	18437	Draft	48	0048	neg	neg	neg
198	OXC4736	pubMLST	18439	Draft	1326	0045	pos	neg	neg
199	OXC4737	pubMLST	18440	Draft	1044	0658	neg	neg	neg
200	OXC4738	pubMLST	18441	Draft	2030	0257	neg	pos	neg
201	OXC4740	pubMLST	18442	Draft	257	0257	neg	pos	neg
202	OXC4741	pubMLST	18443	Draft	354	0354	pos	neg	pos
203	OXC4742	pubMLST	18444	Draft	574	0574	neg	neg	pos
204	OXC4743	pubMLST	18445	Draft	354	0354	pos	pos	neg
205	OXC4744	pubMLST	18446	Draft	2135	0021	pos	neg	neg
206	OXC4745	pubMLST	18447	Draft	917	0021	neg	pos	neg
207	OXC4746	pubMLST	18448	Draft	436	none	pos	neg	neg
208	OXC4747	pubMLST	18449	Draft	572	0206	neg	neg	neg
209	OXC4748	pubMLST	18450	Draft	572	0206	neg	neg	neg
210	OXC4749	pubMLST	18451	Draft	2135	0021	pos	neg	neg
211	OXC4754	pubMLST	18453	Draft	53	0021	pos	neg	pos
212	OXC4756	pubMLST	18454	Draft	2078	0206	neg	pos	neg
213	OXC4760	pubMLST	18455	Draft	257	0257	pos	neg	neg
214	OXC4762	pubMLST	18456	Draft	2135	0021	pos	neg	neg
215	OXC4763	pubMLST	18457	Draft	464	0464	pos	neg	neg
216	OXC4765	pubMLST	18458	Draft	2135	0021	pos	neg	neg
217	OXC4767	pubMLST	18460	Draft	48	0048	neg	neg	neg
218	OXC4768	pubMLST	18461	Draft	42	0042	pos	neg	neg
219	OXC4770	pubMLST	18462	Draft	2135	0021	pos	neg	neg
220	OXC4773	pubMLST	18463	Draft	464	0464	neg	neg	neg
221	OXC4774	pubMLST	18464	Draft	257	0257	neg	pos	neg
222	OXC4775	pubMLST	18465	Draft	5	0353	pos	neg	neg
223	OXC4776	pubMLST	18466	Draft	50	0021	neg	neg	neg
224	OXC4778	pubMLST	18468	Draft	267	0283	neg	neg	neg
225	OXC4779	pubMLST	18469	Draft	48	0048	neg	neg	neg
226	OXC4781	pubMLST	22132	Draft	5	0353	pos	neg	neg
227	OXC4789	pubMLST	22133	Draft	61	0061	neg	neg	neg
228	OXC4791	pubMLST	22134	Draft	2135	0021	pos	neg	neg
229	OXC4792	pubMLST	22135	Draft	5359	0048	neg	neg	neg
230	OXC4793	pubMLST	22136	Draft	61	0061	neg	neg	neg
231	OXC4795	pubMLST	22137	Draft	2135	0021	pos	neg	neg
232	OXC4797	pubMLST	22138	Draft	50	0021	pos	neg	neg
233	OXC4798	pubMLST	22139	Draft	61	0061	neg	neg	neg
234	OXC4799	pubMLST	22140	Draft	5359	0048	neg	neg	neg
235	OXC4801	pubMLST	22141	Draft	50	0021	pos	neg	neg
236	OXC4802	pubMLST	22142	Draft	1409	none	neg	neg	neg
237	OXC4803	pubMLST	22143	Draft	48	0048	pos	neg	neg
238	OXC4807	pubMLST	22144	Draft	50	0021	pos	neg	neg
239	OXC4808	pubMLST	22145	Draft	879	none	neg	neg	neg
240	OXC4811	pubMLST	22148	Draft	21	0021	neg	neg	neg
241	OXC4813	pubMLST	22149	Draft	48	0048	neg	neg	neg
242	OXC4816	pubMLST	22151	Draft	1044	0658	pos	neg	neg
243	OXC4822	pubMLST	22152	Draft	257	0257	neg	pos	neg
244	OXC4831	pubMLST	22156	Draft	2135	0021	pos	neg	neg
245	OXC4832	pubMLST	22157	Draft	48	0048	neg	neg	neg
246	OXC4836	pubMLST	22158	Draft	2135	0021	pos	neg	neg
247	OXC4840	pubMLST	22159	Draft	48	0048	pos	neg	neg
248	OXC4841	pubMLST	22160	Draft	475	0048	pos	neg	neg
249	OXC4844	pubMLST	22161	Draft	919	0574	neg	neg	neg
250	OXC4846	pubMLST	22162	Draft	48	0048	pos	neg	neg
251	OXC4850	pubMLST	22163	Draft	583	0045	neg	neg	neg
252	OXC4851	pubMLST	22164	Draft	48	0048	pos	neg	neg
253	OXC4852	pubMLST	22165	Draft	48	0048	pos	neg	neg
254	OXC4856	pubMLST	22168	Draft	574	0574	neg	neg	pos
255	OXC4857	pubMLST	22169	Draft	354	0354	pos	pos	neg
256	OXC4858	pubMLST	22170	Draft	257	0257	neg	pos	neg
257	OXC4859	pubMLST	22171	Draft	5	0353	pos	neg	neg
258	OXC4861	pubMLST	22173	Draft	658	0658	neg	neg	neg
259	OXC4862	pubMLST	22174	Draft	658	0658	neg	neg	neg
260	OXC4863	pubMLST	22175	Draft	21	0021	pos	neg	pos
261	OXC4864	pubMLST	22176	Draft	19	0021	pos	neg	neg
262	OXC4866	pubMLST	22177	Draft	42	0042	pos	neg	neg
263	OXC4869	pubMLST	22178	Draft	2030	0257	neg	pos	neg
264	OXC4872	pubMLST	22180	Draft	48	0048	pos	neg	neg
265	OXC4876	pubMLST	22181	Draft	464	0464	neg	neg	neg
266	OXC4877	pubMLST	22182	Draft	50	0021	neg	neg	neg
267	OXC4878	pubMLST	22183	Draft	257	0257	neg	pos	neg
268	OXC4879	pubMLST	22184	Draft	5	0353	pos	neg	neg
269	OXC4880	pubMLST	22185	Draft	50	0021	pos	neg	neg
270	OXC4881	pubMLST	22186	Draft	42	0042	neg	neg	neg
271	OXC4882	pubMLST	22187	Draft	21	0021	pos	neg	neg
272	OXC4893	pubMLST	24459	Draft	45	0045	pos	neg	neg
273	OXC4895	pubMLST	24460	Draft	48	0048	neg	neg	neg
274	OXC4899	pubMLST	24461	Draft	257	0257	neg	pos	neg
275	OXC4901	pubMLST	24462	Draft	2135	0021	pos	neg	neg
276	OXC4903	pubMLST	24463	Draft	1044	0658	neg	neg	neg
277	OXC4904	pubMLST	24464	Draft	2135	0021	pos	neg	neg
278	OXC4905	pubMLST	24465	Draft	1044	0658	neg	neg	neg
279	OXC4906	pubMLST	24466	Draft	4766	none	neg	neg	neg
280	OXC4907	pubMLST	24467	Draft	137	0045	neg	neg	neg
281	OXC4931	pubMLST	24468	Draft	3738	0460	pos	neg	neg
282	OXC4932	pubMLST	24469	Draft	861	0021	neg	neg	neg
283	OXC4933	pubMLST	24470	Draft	267	0283	neg	neg	neg
284	OXC4939	pubMLST	24471	Draft	520	0021	pos	neg	pos
285	OXC4950	pubMLST	24473	Draft	257	0257	neg	pos	neg
286	OXC4969	pubMLST	24660	Draft	3172	0574	pos	neg	pos
287	OXC4970	pubMLST	24661	Draft	354	0354	pos	neg	neg
288	OXC4971	pubMLST	24662	Draft	354	0354	pos	neg	pos
289	OXC4972	pubMLST	24663	Draft	5	0353	pos	neg	neg
290	OXC4973	pubMLST	24664	Draft	53	0021	neg	neg	pos
291	OXC4975	pubMLST	24665	Draft	5	0353	pos	neg	neg
292	OXC4976	pubMLST	24666	Draft	572	0206	neg	neg	neg
293	OXC4981	pubMLST	24667	Draft	48	0048	pos	neg	neg
294	OXC4985	pubMLST	24668	Draft	475	0048	pos	neg	neg
295	OXC4986	pubMLST	24669	Draft	22	0022	pos	neg	neg
296	OXC4987	pubMLST	24670	Draft	51	0443	neg	neg	neg
297	OXC4988	pubMLST	24671	Draft	48	0048	neg	neg	neg
298	OXC4989	pubMLST	24672	Draft	5	0353	pos	neg	neg
299	OXC4990	pubMLST	24673	Draft	2135	0021	pos	neg	neg
300	OXC4991	pubMLST	24674	Draft	4397	none	pos	pos	neg
301	OXC4995	pubMLST	24676	Draft	5	0353	neg	neg	neg
302	OXC5000	pubMLST	24677	Draft	2030	0257	neg	pos	neg
303	OXC5001	pubMLST	24678	Draft	257	0257	neg	pos	neg
304	OXC5002	pubMLST	24679	Draft	2135	0021	pos	neg	neg
305	OXC5003	pubMLST	24680	Draft	2314	1034	neg	neg	neg
306	OXC5004	pubMLST	24681	Draft	2135	0021	pos	neg	neg
307	OXC5005	pubMLST	24682	Draft	52	0052	pos	neg	neg
308	OXC5009	pubMLST	24683	Draft	2030	0257	neg	pos	neg
309	OXC5010	pubMLST	24684	Draft	50	0021	neg	neg	neg
310	OXC5011	pubMLST	24685	Draft	267	0283	neg	neg	neg
311	OXC5013	pubMLST	24686	Draft	42	0042	neg	neg	pos
312	OXC5014	pubMLST	24687	Draft	267	0283	neg	neg	neg
313	OXC5015	pubMLST	24688	Draft	2030	0257	neg	pos	neg
314	OXC5018	pubMLST	24689	Draft	2844	0460	pos	pos	neg
315	OXC5020	pubMLST	24690	Draft	1519	0021	pos	neg	neg
316	OXC5022	pubMLST	24691	Draft	257	0257	neg	pos	neg
317	OXC5023	pubMLST	24692	Draft	257	0257	neg	pos	neg
318	OXC5025	pubMLST	24693	Draft	2030	0257	neg	pos	neg
319	OXC5026	pubMLST	24694	Draft	51	0443	neg	neg	neg
320	OXC5027	pubMLST	24695	Draft	2030	0257	neg	pos	neg
321	OXC5028	pubMLST	24696	Draft	48	0048	pos	neg	neg
322	OXC5029	pubMLST	24697	Draft	572	0206	neg	neg	neg
323	OXC5030	pubMLST	24698	Draft	257	0257	pos	neg	neg
324	OXC5032	pubMLST	24699	Draft	137	0045	pos	neg	neg
325	OXC5033	pubMLST	24700	Draft	2131	none	pos	neg	pos
326	OXC5034	pubMLST	24701	Draft	42	0042	pos	neg	neg
327	OXC5035	pubMLST	24702	Draft	48	0048	neg	neg	neg
328	OXC5037	pubMLST	24703	Draft	7162	0042	neg	neg	neg
329	OXC5038	pubMLST	24704	Draft	48	0048	neg	neg	neg
330	OXC5039	pubMLST	24705	Draft	2135	0021	pos	neg	neg
331	OXC5041	pubMLST	24706	Draft	2030	0257	neg	pos	neg
332	OXC5043	pubMLST	24707	Draft	19	0021	neg	neg	neg
333	OXC5045	pubMLST	24708	Draft	50	0021	neg	neg	neg
334	OXC5048A	pubMLST	24709	Draft	22	0022	pos	neg	neg
335	OXC5049	pubMLST	24711	Draft	50	0021	neg	pos	neg
336	OXC5051	pubMLST	24712	Draft	51	0443	pos	neg	neg
337	OXC5052	pubMLST	24713	Draft	2030	0257	neg	pos	neg
338	OXC5054	pubMLST	24714	Draft	2030	0257	neg	pos	neg
339	OXC5056	pubMLST	24715	Draft	5	0353	pos	neg	neg
340	OXC5057	pubMLST	24716	Draft	51	0443	pos	neg	neg
341	OXC5058	pubMLST	24717	Draft	257	0257	pos	pos	neg
342	OXC5059	pubMLST	24718	Draft	51	0443	pos	neg	neg
343	OXC5063	pubMLST	24719	Draft	21	0021	pos	neg	neg
344	OXC5066	pubMLST	24720	Draft	464	0464	neg	neg	neg
345	OXC5067	pubMLST	24721	Draft	2135	0021	pos	neg	neg
346	OXC5068	pubMLST	24722	Draft	267	0283	neg	pos	neg
347	OXC5071	pubMLST	24723	Draft	1474	0353	pos	pos	neg
348	OXC5080	pubMLST	24724	Draft	354	0354	neg	pos	neg
349	OXC5081	pubMLST	24725	Draft	19	0021	pos	neg	pos
350	OXC5082	pubMLST	24726	Draft	21	0021	pos	neg	pos
351	OXC5083	pubMLST	24727	Draft	51	0443	pos	neg	neg
352	OXC5087	pubMLST	24728	Draft	354	0354	pos	pos	neg
353	OXC5088	pubMLST	24729	Draft	4430	none	neg	neg	neg
354	OXC5089	pubMLST	24730	Draft	5	0353	pos	neg	neg
355	OXC5090	pubMLST	24731	Draft	45	0045	neg	neg	neg
356	OXC5091	pubMLST	24732	Draft	583	0045	neg	neg	neg
357	OXC5094	pubMLST	24733	Draft	50	0021	neg	neg	neg
358	OXC5097	pubMLST	24734	Draft	257	0257	neg	pos	neg
359	OXC5102	pubMLST	24735	Draft	21	0021	pos	neg	pos
360	OXC5104	pubMLST	24736	Draft	53	0021	pos	neg	neg
361	OXC5109	pubMLST	24737	Draft	2030	0257	neg	pos	neg
362	OXC5110	pubMLST	24738	Draft	21	0021	neg	neg	neg
363	OXC5111	pubMLST	24739	Draft	61	0061	neg	neg	neg
364	OXC5112	pubMLST	24740	Draft	21	0021	neg	neg	neg
365	OXC5117	pubMLST	24741	Draft	2135	0021	pos	neg	neg
366	OXC5118	pubMLST	24742	Draft	21	0021	neg	neg	pos
367	OXC5120	pubMLST	24743	Draft	5	0353	pos	neg	neg
368	OXC5121	pubMLST	24744	Draft	464	0464	neg	neg	neg
369	OXC5122	pubMLST	24745	Draft	257	0257	neg	neg	neg
370	OXC5124	pubMLST	24746	Draft	21	0021	neg	neg	pos
371	OXC5125	pubMLST	24747	Draft	4526	0021	pos	neg	neg
372	OXC5126	pubMLST	24748	Draft	4526	0021	pos	neg	neg
373	OXC5127	pubMLST	24749	Draft	148	0021	neg	neg	neg
374	OXC5128	pubMLST	24750	Draft	354	0354	pos	pos	neg
375	OXC5129	pubMLST	24751	Draft	334	0045	neg	neg	neg
376	OXC5130	pubMLST	24752	Draft	45	0045	pos	neg	neg
377	OXC5131	pubMLST	24753	Draft	50	0021	pos	neg	pos
378	OXC5132	pubMLST	24754	Draft	883	0021	pos	neg	neg
379	OXC5133	pubMLST	24755	Draft	883	0021	pos	neg	neg
380	OXC5136	pubMLST	24756	Draft	775	0052	pos	neg	neg
381	OXC5138	pubMLST	24757	Draft	51	0443	neg	neg	neg
382	OXC5139	pubMLST	24758	Draft	1723	0354	neg	neg	neg
383	OXC5143	pubMLST	24759	Draft	1723	0354	neg	neg	neg
384	OXC5145	pubMLST	24760	Draft	574	0574	pos	neg	pos
385	OXC5147	pubMLST	24762	Draft	21	0021	neg	neg	neg
386	OXC5149	pubMLST	24763	Draft	21	0021	pos	neg	pos
387	OXC5150	pubMLST	24764	Draft	48	0048	neg	neg	neg
388	OXC5162	pubMLST	24765	Draft	61	0061	neg	pos	neg
389	OXC5164	pubMLST	24766	Draft	45	0045	neg	neg	neg
390	OXC5166	pubMLST	24767	Draft	21	0021	neg	neg	pos
391	OXC5167	pubMLST	24768	Draft	5	0353	pos	neg	neg
392	OXC5168	pubMLST	24769	Draft	262	0021	neg	pos	neg
393	OXC5169	pubMLST	24770	Draft	50	0021	pos	neg	pos
394	OXC5170	pubMLST	24771	Draft	403	0403	neg	neg	neg
395	OXC5171	pubMLST	24772	Draft	45	0045	neg	neg	neg
396	OXC5176	pubMLST	24773	Draft	5	0353	pos	neg	neg
397	OXC5177	pubMLST	24774	Draft	61	0061	neg	pos	neg
398	OXC5178	pubMLST	24775	Draft	775	0052	pos	neg	neg
399	OXC5179	pubMLST	24776	Draft	1044	0658	neg	pos	neg
400	OXC5180	pubMLST	24777	Draft	45	0045	neg	pos	neg
401	OXC5182	pubMLST	24778	Draft	257	0257	neg	pos	neg
402	OXC5183	pubMLST	24779	Draft	48	0048	neg	neg	neg
403	OXC5184	pubMLST	24780	Draft	21	0021	pos	neg	neg
404	OXC5185	pubMLST	24781	Draft	21	0021	neg	neg	neg
405	OXC5187	pubMLST	24782	Draft	257	0257	neg	neg	neg
406	OXC5188	pubMLST	24783	Draft	5183	0048	pos	neg	neg
407	OXC5189	pubMLST	24784	Draft	21	0021	neg	neg	neg
408	OXC5190	pubMLST	24785	Draft	883	0021	neg	neg	neg
409	OXC5191	pubMLST	24786	Draft	877	none	neg	pos	neg
410	OXC5192	pubMLST	24787	Draft	45	0045	neg	neg	neg
411	OXC5193	pubMLST	24788	Draft	574	0574	pos	neg	pos
412	OXC5195	pubMLST	24789	Draft	354	0354	pos	pos	pos
413	OXC5198	pubMLST	24790	Draft	5	0353	pos	neg	neg
414	OXC5199	pubMLST	24791	Draft	572	0206	neg	neg	neg
415	OXC5200	pubMLST	24792	Draft	21	0021	neg	neg	pos
416	OXC5203	pubMLST	24793	Draft	21	0021	neg	neg	neg
417	OXC5205	pubMLST	24795	Draft	52	0052	pos	neg	neg
418	OXC5206	pubMLST	24796	Draft	354	0354	pos	pos	neg
419	OXC5207	pubMLST	24797	Draft	354	0354	pos	pos	neg
420	OXC5208	pubMLST	24798	Draft	6017	0045	neg	neg	neg
421	OXC5209	pubMLST	24799	Draft	257	0257	neg	neg	neg
422	OXC5211	pubMLST	24800	Draft	573	0573	pos	pos	pos
423	OXC5213	pubMLST	24801	Draft	918	0048	neg	neg	neg
424	OXC5214	pubMLST	24802	Draft	5	0353	pos	neg	neg
425	OXC5215	pubMLST	24803	Draft	52	0052	neg	pos	neg
426	OXC5218	pubMLST	24805	Draft	53	0021	pos	neg	pos
427	OXC5219	pubMLST	24806	Draft	53	0021	pos	neg	pos
428	OXC5220	pubMLST	24807	Draft	21	0021	neg	neg	neg
429	OXC5221	pubMLST	24808	Draft	53	0021	pos	neg	pos
430	OXC5223	pubMLST	24809	Draft	51	0443	pos	neg	neg
431	OXC5224	pubMLST	24810	Draft	583	0045	neg	neg	neg
432	OXC5225	pubMLST	24811	Draft	45	0045	neg	neg	neg
433	OXC5226	pubMLST	24812	Draft	400	0353	pos	neg	neg
434	OXC5227	pubMLST	24813	Draft	5	0353	pos	neg	neg
435	OXC5228	pubMLST	24814	Draft	48	0048	neg	neg	neg
436	OXC5229	pubMLST	24815	Draft	2135	0021	pos	neg	neg
437	OXC5230	pubMLST	24816	Draft	19	0021	neg	neg	neg
438	OXC5231	pubMLST	24817	Draft	45	0045	neg	pos	neg
439	OXC5235	pubMLST	24818	Draft	929	0257	neg	neg	neg
440	OXC5236	pubMLST	24819	Draft	45	0045	neg	neg	neg
441	OXC5237	pubMLST	24820	Draft	none	none	neg	neg	pos
442	OXC5238	pubMLST	24821	Draft	464	0464	neg	neg	neg
443	OXC5239	pubMLST	24822	Draft	21	0021	neg	neg	neg
444	OXC5242	pubMLST	24824	Draft	48	0048	pos	neg	neg
445	OXC5243	pubMLST	24825	Draft	354	0354	pos	pos	neg
446	OXC5244	pubMLST	24826	Draft	48	0048	pos	neg	neg
447	OXC5246	pubMLST	24827	Draft	none	none	pos	neg	neg
448	OXC5247	pubMLST	24828	Draft	48	0048	neg	neg	neg
449	OXC5248	pubMLST	24829	Draft	572	0206	neg	neg	neg
450	OXC5251	pubMLST	24830	Draft	190	0021	pos	neg	neg
451	OXC5255	pubMLST	24833	Draft	273	0206	neg	pos	neg
452	OXC5256	pubMLST	24834	Draft	574	0574	neg	neg	pos
453	OXC5259	pubMLST	24836	Draft	5982	none	neg	neg	neg
454	OXC5260	pubMLST	24837	Draft	1519	0021	pos	neg	neg
455	OXC5261	pubMLST	24838	Draft	273	0206	neg	pos	neg
456	OXC5262	pubMLST	24839	Draft	354	0354	pos	neg	neg
457	OXC5263	pubMLST	24840	Draft	658	0658	neg	neg	neg
458	OXC5279	pubMLST	24841	Draft	531	none	pos	pos	neg
459	OXC5282	pubMLST	24842	Draft	354	0354	pos	neg	neg
460	OXC5285	pubMLST	24843	Draft	990	0257	neg	pos	neg
461	OXC5286	pubMLST	24844	Draft	573	0573	pos	pos	pos
462	OXC5288	pubMLST	24845	Draft	5866	0353	neg	neg	neg
463	OXC5298	pubMLST	24846	Draft	21	0021	neg	neg	neg
464	OXC5299	pubMLST	24847	Draft	2882	0353	neg	neg	neg
465	OXC5302	pubMLST	24849	Draft	none	none	neg	neg	neg
466	OXC5303	pubMLST	24850	Draft	51	0443	neg	neg	neg
467	OXC5325	pubMLST	21311	Draft	51	0443	pos	neg	neg
468	OXC5326	pubMLST	21312	Draft	607	0607	neg	pos	neg
469	OXC5329	pubMLST	21313	Draft	49	0049	neg	neg	neg
470	OXC5330	pubMLST	21314	Draft	1003	0045	neg	neg	neg
471	OXC5331	pubMLST	21315	Draft	137	0045	pos	neg	neg
472	OXC5332	pubMLST	21316	Draft	45	0045	neg	neg	neg
473	OXC5333	pubMLST	21317	Draft	50	0021	neg	neg	neg
474	OXC5334	pubMLST	21318	Draft	48	0048	pos	neg	neg
475	OXC5335	pubMLST	21319	Draft	50	0021	neg	pos	neg
476	OXC5336	pubMLST	21320	Draft	2131	none	pos	neg	pos
477	OXC5337	pubMLST	21321	Draft	2131	none	pos	neg	pos
478	OXC5338	pubMLST	21322	Draft	none	none	pos	neg	neg
479	OXC5341	pubMLST	21323	Draft	794	0677	pos	neg	neg
480	OXC5342	pubMLST	21324	Draft	464	0464	neg	neg	neg
481	OXC5343	pubMLST	21325	Draft	2109	0045	neg	neg	neg
482	OXC5344	pubMLST	21326	Draft	21	0021	neg	neg	neg
483	OXC5346	pubMLST	21327	Draft	206	0206	neg	pos	neg
484	OXC5349	pubMLST	21329	Draft	50	0021	neg	pos	neg
485	OXC5350	pubMLST	21330	Draft	21	0021	pos	neg	neg
486	OXC5355	pubMLST	21332	Draft	1232	0353	neg	neg	neg
487	OXC5358	pubMLST	21333	Draft	48	0048	pos	neg	neg
488	OXC5364	pubMLST	21335	Draft	21	0021	pos	neg	pos
489	OXC5368	pubMLST	21336	Draft	5483	0049	neg	neg	neg
490	OXC5371	pubMLST	21338	Draft	464	0464	neg	neg	neg
491	OXC5372	pubMLST	21339	Draft	19	0021	neg	pos	neg
492	OXC5373	pubMLST	21340	Draft	273	0206	neg	pos	neg
493	OXC5375	pubMLST	21341	Draft	464	0464	pos	neg	neg
494	OXC5376	pubMLST	21342	Draft	257	0257	pos	pos	neg
495	OXC5377	pubMLST	21343	Draft	222	0206	neg	pos	neg
496	OXC5378	pubMLST	21344	Draft	53	0021	pos	neg	pos
497	OXC5380	pubMLST	21345	Draft	2140	0574	neg	neg	neg
498	OXC5381	pubMLST	21346	Draft	7176	0353	pos	neg	neg
499	OXC5383	pubMLST	21347	Draft	22	0022	neg	neg	neg
500	OXC5385	pubMLST	21348	Draft	354	0354	pos	pos	neg
501	OXC5390	pubMLST	21350	Draft	257	0257	neg	neg	neg
502	OXC5392	pubMLST	21352	Draft	42	0042	neg	neg	pos
503	OXC5393	pubMLST	21353	Draft	50	0021	neg	neg	pos
504	OXC5394	pubMLST	21354	Draft	574	0574	neg	pos	pos
505	OXC5395	pubMLST	21355	Draft	257	0257	neg	neg	neg
506	OXC5396	pubMLST	21356	Draft	1395	0658	pos	pos	neg
507	OXC5397	pubMLST	21357	Draft	5242	0021	pos	neg	neg
508	OXC5398	pubMLST	21358	Draft	257	0257	neg	neg	neg
509	OXC5400	pubMLST	21359	Draft	354	0354	pos	pos	neg
510	OXC5404	pubMLST	21360	Draft	5152	0702	neg	pos	neg
511	OXC5405	pubMLST	21361	Draft	48	0048	neg	neg	neg
512	OXC5406	pubMLST	21362	Draft	122	0206	neg	neg	neg
513	OXC5407	pubMLST	21363	Draft	5154	1332	neg	pos	neg
514	OXC5410	pubMLST	21364	Draft	257	0257	pos	neg	neg
515	OXC5411	pubMLST	21365	Draft	22	0022	neg	neg	neg
516	OXC5412	pubMLST	21366	Draft	5134	0607	pos	neg	neg
517	OXC5413	pubMLST	21367	Draft	21	0021	neg	neg	neg
518	OXC5414	pubMLST	21368	Draft	50	0021	neg	neg	pos
519	OXC5416	pubMLST	21369	Draft	3574	0021	pos	neg	neg
520	OXC5417	pubMLST	21370	Draft	464	0464	neg	neg	neg
521	OXC5418	pubMLST	21371	Draft	990	0257	neg	pos	neg
522	OXC5420	pubMLST	21372	Draft	45	0045	neg	neg	neg
523	OXC5421	pubMLST	21373	Draft	257	0257	pos	neg	neg
524	OXC5422	pubMLST	21374	Draft	6601	0048	neg	neg	neg
525	OXC5426	pubMLST	21375	Draft	877	none	neg	pos	neg
526	OXC5427	pubMLST	21376	Draft	5	0353	pos	neg	neg
527	OXC5428	pubMLST	21377	Draft	5	0353	neg	neg	neg
528	OXC5431	pubMLST	21378	Draft	5018	0021	pos	neg	neg
529	OXC5433	pubMLST	21379	Draft	48	0048	pos	neg	neg
530	OXC5434	pubMLST	21380	Draft	137	0045	pos	neg	neg
531	OXC5435	pubMLST	21381	Draft	50	0021	neg	pos	neg
532	OXC5437	pubMLST	21382	Draft	883	0021	neg	neg	neg
533	OXC5438	pubMLST	21383	Draft	53	0021	pos	pos	neg
534	OXC5439	pubMLST	21384	Draft	61	0061	neg	neg	neg
535	OXC5440	pubMLST	21385	Draft	none	none	neg	neg	neg
536	OXC5443	pubMLST	21387	Draft	22	0022	neg	neg	neg
537	OXC5444	pubMLST	21388	Draft	19	0021	neg	neg	pos
538	OXC5445	pubMLST	21389	Draft	50	0021	pos	neg	neg
539	OXC5451	pubMLST	21390	Draft	50	0021	neg	neg	neg
540	OXC5452	pubMLST	21391	Draft	574	0574	neg	pos	pos
541	OXC5454	pubMLST	21392	Draft	222	0206	neg	pos	neg
542	OXC5455	pubMLST	21393	Draft	5138	0206	neg	neg	neg
543	OXC5456	pubMLST	21394	Draft	48	0048	pos	neg	neg
544	OXC5457	pubMLST	21395	Draft	5142	none	neg	pos	neg
545	OXC5459	pubMLST	21396	Draft	5136	0464	neg	neg	neg
546	OXC5460	pubMLST	21397	Draft	443	0443	pos	neg	neg
547	OXC5462	pubMLST	21398	Draft	50	0021	neg	neg	neg
548	OXC5463	pubMLST	21399	Draft	19	0021	neg	pos	neg
549	OXC5464	pubMLST	21400	Draft	607	0607	neg	pos	neg
550	OXC5465	pubMLST	21401	Draft	21	0021	neg	neg	neg
551	OXC5466	pubMLST	21402	Draft	354	0354	pos	pos	neg
552	OXC5470	pubMLST	21403	Draft	44	0021	neg	neg	neg
553	OXC5472	pubMLST	21404	Draft	5	0353	neg	neg	neg
554	OXC5474	pubMLST	21406	Draft	21	0021	pos	neg	neg
555	OXC5475	pubMLST	21407	Draft	354	0354	pos	pos	neg
556	OXC5476	pubMLST	21408	Draft	19	0021	neg	neg	neg
557	OXC5477	pubMLST	21409	Draft	48	0048	pos	neg	neg
558	OXC5479	pubMLST	21410	Draft	5136	0464	neg	neg	neg
559	OXC5480	pubMLST	21411	Draft	2122	0353	neg	neg	neg
560	OXC5483	pubMLST	23658	Draft	48	0048	pos	neg	neg
561	OXC5484	pubMLST	23493	Draft	48	0048	pos	neg	neg
562	OXC5490	pubMLST	23495	Draft	977	1034	pos	pos	neg
563	OXC5493	pubMLST	23496	Draft	61	0061	neg	neg	neg
564	OXC5495	pubMLST	23497	Draft	21	0021	pos	neg	neg
565	OXC5497	pubMLST	23498	Draft	257	0257	pos	neg	neg
566	OXC5498	pubMLST	23499	Draft	21	0021	pos	neg	neg
567	OXC5499	pubMLST	23500	Draft	5	0353	pos	neg	neg
568	OXC5604	pubMLST	23501	Draft	2033	0354	pos	pos	neg
569	OXC5608	pubMLST	23503	Draft	52	0052	neg	neg	neg
570	OXC5613	pubMLST	23504	Draft	61	0061	neg	neg	neg
571	OXC5614	pubMLST	23505	Draft	475	0048	pos	neg	neg
572	OXC5616	pubMLST	23506	Draft	574	0574	pos	neg	pos
573	OXC5617	pubMLST	23507	Draft	53	0021	neg	neg	pos
574	OXC5618	pubMLST	23508	Draft	21	0021	neg	neg	neg
575	OXC5620	pubMLST	23509	Draft	51	0443	pos	neg	neg
576	OXC5622	pubMLST	23510	Draft	1526	none	neg	pos	neg
577	OXC5623	pubMLST	23511	Draft	7172	0021	pos	neg	pos
578	OXC5625	pubMLST	23512	Draft	21	0021	neg	neg	neg
579	OXC5626	pubMLST	23513	Draft	475	0048	pos	neg	neg
580	OXC5627	pubMLST	21412	Draft	2033	0354	pos	pos	neg
581	OXC5628	pubMLST	23514	Draft	50	0021	neg	pos	neg
582	OXC5630	pubMLST	23516	Draft	2315	0464	neg	neg	neg
583	OXC5631	pubMLST	23517	Draft	2315	0464	neg	neg	neg
584	OXC5632	pubMLST	23518	Draft	257	0257	pos	pos	neg
585	OXC5633	pubMLST	23519	Draft	2076	0353	neg	neg	neg
586	OXC5634	pubMLST	23520	Draft	5	0353	pos	neg	neg
587	OXC5636	pubMLST	23522	Draft	48	0048	neg	neg	neg
588	OXC5638	pubMLST	23523	Draft	581	0353	pos	neg	neg
589	OXC5639	pubMLST	23524	Draft	883	0021	neg	neg	neg
590	OXC5640	pubMLST	23525	Draft	48	0048	neg	neg	neg
591	OXC5641	pubMLST	23526	Draft	2030	0257	neg	pos	neg
592	OXC5642	pubMLST	23527	Draft	5244	none	neg	pos	neg
593	OXC5643	pubMLST	23528	Draft	257	0257	neg	pos	neg
594	OXC5645	pubMLST	23529	Draft	464	0464	neg	neg	neg
595	OXC5646	pubMLST	23530	Draft	51	0443	neg	neg	neg
596	OXC5647	pubMLST	23531	Draft	19	0021	neg	neg	pos
597	OXC5648	pubMLST	23532	Draft	none	none	neg	neg	neg
598	OXC5649	pubMLST	23533	Draft	21	0021	neg	neg	pos
599	OXC5651	pubMLST	23534	Draft	50	0021	pos	neg	neg
600	OXC5652	pubMLST	23535	Draft	21	0021	neg	neg	neg
601	OXC5660	pubMLST	21413	Draft	2844	0460	neg	neg	neg
602	OXC5664	pubMLST	21414	Draft	50	0021	neg	neg	neg
603	OXC5665	pubMLST	21415	Draft	61	0061	neg	pos	neg
604	OXC5669	pubMLST	21416	Draft	5153	0702	neg	pos	pos
605	OXC5670	pubMLST	21417	Draft	2844	0460	pos	neg	neg
606	OXC5671	pubMLST	21418	Draft	883	0021	neg	neg	neg
607	OXC5672	pubMLST	21419	Draft	2844	0460	pos	neg	neg
608	OXC5673	pubMLST	21420	Draft	354	0354	pos	neg	pos
609	OXC5674	pubMLST	21421	Draft	52	0052	neg	pos	neg
610	OXC5675	pubMLST	21422	Draft	48	0048	neg	neg	neg
611	OXC5676	pubMLST	21423	Draft	51	0443	neg	neg	neg
612	OXC5679	pubMLST	21425	Draft	5	0353	neg	neg	neg
613	OXC5680	pubMLST	21426	Draft	5	0353	neg	neg	neg
614	OXC5682	pubMLST	21428	Draft	61	0061	neg	neg	neg
615	OXC5686	pubMLST	21430	Draft	400	0353	pos	neg	neg
616	OXC5689	pubMLST	21432	Draft	658	0658	neg	neg	neg
617	OXC5690	pubMLST	21433	Draft	5	0353	pos	neg	neg
618	OXC5691	pubMLST	21434	Draft	50	0021	pos	pos	neg
619	OXC5694	pubMLST	21435	Draft	48	0048	neg	neg	neg
620	OXC5695	pubMLST	21436	Draft	354	0354	pos	pos	neg
621	OXC5696	pubMLST	21437	Draft	53	0021	neg	neg	neg
622	OXC5698	pubMLST	21438	Draft	572	0206	pos	neg	neg
623	OXC5700	pubMLST	21439	Draft	354	0354	pos	neg	pos
624	OXC5701	pubMLST	21440	Draft	353	0353	pos	neg	neg
625	OXC5702	pubMLST	21441	Draft	51	0443	neg	neg	neg
626	OXC5703	pubMLST	21442	Draft	257	0257	neg	pos	neg
627	OXC5707	pubMLST	21444	Draft	48	0048	neg	neg	neg
628	OXC5708	pubMLST	21445	Draft	861	0021	neg	neg	neg
629	OXC5709	pubMLST	21446	Draft	2030	0257	neg	pos	neg
630	OXC5710	pubMLST	21447	Draft	21	0021	neg	neg	neg
631	OXC5711	pubMLST	21448	Draft	48	0048	neg	neg	neg
632	OXC5712	pubMLST	21449	Draft	48	0048	pos	neg	neg
633	OXC5713	pubMLST	21450	Draft	21	0021	pos	neg	pos
634	OXC5715	pubMLST	21451	Draft	5136	0464	neg	neg	neg
635	OXC5716	pubMLST	21452	Draft	38	0048	neg	pos	neg
636	OXC5720	pubMLST	21453	Draft	50	0021	pos	pos	neg
637	OXC5721	pubMLST	21454	Draft	5	0353	pos	neg	neg
638	OXC5724	pubMLST	21456	Draft	19	0021	pos	neg	pos
639	OXC5725	pubMLST	21457	Draft	50	0021	neg	neg	neg
640	OXC5726	pubMLST	21458	Draft	5	0353	pos	neg	neg
641	OXC5727	pubMLST	21459	Draft	464	0464	neg	neg	neg
642	OXC5728	pubMLST	21460	Draft	2355	0021	pos	neg	neg
643	OXC5731	pubMLST	21461	Draft	50	0021	neg	neg	neg
644	OXC5732	pubMLST	21462	Draft	607	0607	neg	pos	neg
645	OXC5733	pubMLST	21463	Draft	312	0658	neg	neg	neg
646	OXC5734	pubMLST	21464	Draft	572	0206	neg	neg	neg
647	OXC5737	pubMLST	21465	Draft	266	0021	pos	neg	pos
648	OXC5739	pubMLST	21466	Draft	21	0021	neg	neg	pos
649	OXC5740	pubMLST	21467	Draft	206	0206	neg	pos	neg
650	OXC5741	pubMLST	21468	Draft	354	0354	pos	pos	neg
651	OXC5743	pubMLST	21470	Draft	586	none	pos	neg	neg
652	OXC5744	pubMLST	21471	Draft	137	0045	neg	neg	neg
653	OXC5745	pubMLST	21472	Draft	48	0048	pos	neg	neg
654	OXC5747	pubMLST	21473	Draft	775	0052	neg	neg	neg
655	OXC5748	pubMLST	21474	Draft	775	0052	neg	neg	neg
656	OXC5750	pubMLST	21475	Draft	400	0353	pos	neg	neg
657	OXC5751	pubMLST	21476	Draft	775	0052	neg	neg	neg
658	OXC5753	pubMLST	21477	Draft	5144	0460	neg	neg	neg
659	OXC5754	pubMLST	21478	Draft	21	0021	pos	neg	pos
660	OXC5757	pubMLST	21479	Draft	21	0021	pos	neg	pos
661	OXC5758	pubMLST	21480	Draft	51	0443	neg	neg	neg
662	OXC5759	pubMLST	21481	Draft	1374	none	neg	neg	neg
663	OXC5761	pubMLST	21482	Draft	523	0658	pos	neg	neg
664	OXC5762	pubMLST	21483	Draft	508	0508	neg	neg	neg
665	OXC5764	pubMLST	21485	Draft	51	0443	neg	neg	neg
666	OXC5765	pubMLST	21486	Draft	464	0464	neg	neg	neg
667	OXC5766	pubMLST	21487	Draft	50	0021	neg	pos	neg
668	OXC5767	pubMLST	21488	Draft	53	0021	pos	neg	neg
669	OXC5769	pubMLST	21490	Draft	6134	none	neg	pos	neg
670	OXC5771	pubMLST	21491	Draft	50	0021	pos	neg	pos
671	OXC5772	pubMLST	21492	Draft	2135	0021	pos	neg	neg
672	OXC5774	pubMLST	21494	Draft	190	0021	neg	neg	neg
673	OXC5775	pubMLST	21495	Draft	658	0658	neg	neg	neg
674	OXC5776	pubMLST	21496	Draft	574	0574	neg	neg	pos
675	OXC5777	pubMLST	21497	Draft	464	0464	neg	neg	neg
676	OXC5778	pubMLST	21498	Draft	1709	1034	neg	neg	neg
677	OXC5779	pubMLST	21499	Draft	257	0257	neg	pos	neg
678	OXC5780	pubMLST	21500	Draft	5	0353	pos	neg	neg
679	OXC5781	pubMLST	21501	Draft	257	0257	neg	neg	neg
680	OXC5782	pubMLST	23536	Draft	574	0574	neg	neg	pos
681	OXC5785	pubMLST	23537	Draft	42	0042	pos	neg	neg
682	OXC5786	pubMLST	23538	Draft	2122	0353	pos	neg	neg
683	OXC5787	pubMLST	23539	Draft	574	0574	neg	neg	pos
684	OXC5788	pubMLST	23540	Draft	257	0257	neg	neg	neg
685	OXC5789	pubMLST	23541	Draft	904	0607	neg	pos	neg
686	OXC5791	pubMLST	23542	Draft	21	0021	pos	neg	neg
687	OXC5792	pubMLST	23543	Draft	574	0574	neg	neg	pos
688	OXC5793	pubMLST	23544	Draft	523	0658	pos	pos	neg
689	OXC5794	pubMLST	23659	Draft	2030	0257	neg	pos	neg
690	OXC5795	pubMLST	23545	Draft	573	0573	pos	pos	pos
691	OXC5797	pubMLST	23547	Draft	2033	0354	pos	pos	neg
692	OXC5798	pubMLST	23548	Draft	441	none	neg	neg	neg
693	OXC5799	pubMLST	23549	Draft	50	0021	pos	neg	neg
694	OXC5800	pubMLST	23550	Draft	1709	1034	neg	neg	neg
695	OXC5801	pubMLST	23551	Draft	51	0443	pos	neg	neg
696	OXC5802	pubMLST	23552	Draft	1038	0354	neg	neg	neg
697	OXC5803	pubMLST	23553	Draft	none	none	neg	pos	neg
698	OXC5804	pubMLST	23660	Draft	53	0021	neg	pos	neg
699	OXC5805	pubMLST	23554	Draft	51	0443	pos	neg	neg
700	OXC5807	pubMLST	23555	Draft	5136	0464	neg	neg	neg
701	OXC5808	pubMLST	23556	Draft	53	0021	neg	pos	neg
702	OXC5809	pubMLST	23557	Draft	51	0443	pos	neg	neg
703	OXC5811	pubMLST	23559	Draft	2135	0021	pos	neg	neg
704	OXC5812	pubMLST	23560	Draft	574	0574	pos	neg	pos
705	OXC5813	pubMLST	23561	Draft	5	0353	pos	neg	neg
706	OXC5814	pubMLST	23562	Draft	48	0048	pos	neg	neg
707	OXC5815	pubMLST	23563	Draft	574	0574	pos	neg	pos
708	OXC5816	pubMLST	23564	Draft	45	0045	pos	neg	neg
709	OXC5817	pubMLST	23565	Draft	257	0257	neg	pos	neg
710	OXC5818	pubMLST	23566	Draft	19	0021	neg	neg	pos
711	OXC5819	pubMLST	23567	Draft	21	0021	neg	neg	pos
712	OXC5820	pubMLST	23568	Draft	990	0257	neg	pos	neg
713	OXC5821	pubMLST	23569	Draft	2135	0021	pos	neg	neg
714	OXC5822	pubMLST	23570	Draft	21	0021	neg	neg	neg
715	OXC5823	pubMLST	23571	Draft	53	0021	pos	neg	pos
716	OXC5824	pubMLST	23572	Draft	3268	none	pos	pos	neg
717	OXC5825	pubMLST	23662	Draft	53	0021	pos	neg	pos
718	OXC5826	pubMLST	23573	Draft	21	0021	neg	neg	neg
719	OXC5828	pubMLST	23663	Draft	none	none	neg	pos	neg
720	OXC5829	pubMLST	23575	Draft	50	0021	neg	neg	neg
721	OXC5830	pubMLST	23576	Draft	400	0353	pos	neg	neg
722	OXC5832	pubMLST	23664	Draft	21	0021	neg	neg	neg
723	OXC5834	pubMLST	23578	Draft	5136	0464	neg	neg	neg
724	OXC5835	pubMLST	23579	Draft	21	0021	neg	neg	neg
725	OXC5838	pubMLST	23581	Draft	5173	0048	neg	neg	neg
726	OXC5839	pubMLST	23582	Draft	3510	0353	pos	neg	neg
727	OXC5840	pubMLST	23583	Draft	19	0021	pos	neg	pos
728	OXC5841	pubMLST	23584	Draft	2135	0021	pos	neg	neg
729	OXC5843	pubMLST	23586	Draft	861	0021	neg	neg	neg
730	OXC5844	pubMLST	23587	Draft	61	0061	neg	neg	neg
731	OXC5845	pubMLST	23666	Draft	4403	0460	neg	neg	neg
732	OXC5846	pubMLST	23588	Draft	21	0021	neg	neg	neg
733	OXC5847	pubMLST	23589	Draft	2033	0354	pos	pos	neg
734	OXC5848	pubMLST	23590	Draft	21	0021	neg	neg	pos
735	OXC5850	pubMLST	23667	Draft	45	0045	neg	pos	neg
736	OXC5851	pubMLST	23592	Draft	464	0464	neg	neg	neg
737	OXC5852	pubMLST	23668	Draft	658	0658	pos	neg	neg
738	OXC5854	pubMLST	23594	Draft	49	0049	neg	neg	neg
739	OXC5857	pubMLST	23597	Draft	775	0052	neg	neg	neg
740	OXC5858	pubMLST	23598	Draft	5244	none	neg	pos	neg
741	OXC5859	pubMLST	23599	Draft	2030	0257	neg	pos	neg
742	OXC5860	pubMLST	23600	Draft	61	0061	neg	neg	neg
743	OXC5861	pubMLST	23669	Draft	48	0048	pos	neg	neg
744	OXC5862	pubMLST	23670	Draft	21	0021	pos	neg	neg
745	OXC5863	pubMLST	23601	Draft	464	0464	pos	neg	neg
746	OXC5865	pubMLST	23603	Draft	2030	0257	neg	pos	neg
747	OXC5866	pubMLST	23604	Draft	257	0257	pos	neg	neg
748	OXC5869	pubMLST	23605	Draft	2030	0257	neg	pos	neg
749	OXC5871	pubMLST	23671	Draft	19	0021	pos	neg	neg
750	OXC5872	pubMLST	23607	Draft	257	0257	neg	neg	neg
751	OXC5873	pubMLST	23608	Draft	51	0443	pos	neg	neg
752	OXC5874	pubMLST	23609	Draft	48	0048	neg	neg	neg
753	OXC5875	pubMLST	23672	Draft	61	0061	neg	neg	neg
754	OXC5876	pubMLST	23673	Draft	5245	0658	neg	neg	neg
755	OXC5877	pubMLST	23610	Draft	475	0048	pos	neg	neg
756	OXC5878	pubMLST	23611	Draft	48	0048	neg	neg	neg
757	OXC5879	pubMLST	23612	Draft	50	0021	neg	pos	neg
758	OXC5880	pubMLST	23613	Draft	53	0021	neg	neg	pos
759	OXC5882	pubMLST	23614	Draft	312	0658	neg	neg	neg
760	OXC5883	pubMLST	23674	Draft	6604	0257	neg	neg	neg
761	OXC5884	pubMLST	23615	Draft	5819	0206	neg	neg	neg
762	OXC5885	pubMLST	23616	Draft	257	0257	pos	pos	neg
763	OXC5886	pubMLST	23617	Draft	5	0353	pos	neg	neg
764	OXC5887	pubMLST	23618	Draft	19	0021	neg	pos	neg
765	OXC5888	pubMLST	23619	Draft	2135	0021	pos	neg	neg
766	OXC5889	pubMLST	23620	Draft	2030	0257	neg	pos	neg
767	OXC5890	pubMLST	23621	Draft	42	0042	neg	neg	neg
768	OXC5891	pubMLST	23622	Draft	572	0206	pos	neg	neg
769	OXC5892	pubMLST	23623	Draft	2304	none	pos	neg	neg
770	OXC5893	pubMLST	23675	Draft	5246	0403	neg	neg	neg
771	OXC5894	pubMLST	23624	Draft	573	0573	pos	pos	pos
772	OXC5895	pubMLST	23625	Draft	2135	0021	pos	neg	neg
773	OXC5897	pubMLST	23627	Draft	4684	none	neg	neg	pos
774	OXC5898	pubMLST	23628	Draft	52	0052	neg	neg	neg
775	OXC5899	pubMLST	23676	Draft	19	0021	neg	neg	pos
776	OXC5900	pubMLST	23629	Draft	52	0052	neg	pos	neg
777	OXC5902	pubMLST	23677	Draft	50	0021	neg	pos	neg
778	OXC5903	pubMLST	23630	Draft	257	0257	neg	neg	neg
779	OXC5904	pubMLST	23678	Draft	986	none	pos	neg	neg
780	OXC5905	pubMLST	23631	Draft	50	0021	neg	neg	neg
781	OXC5906	pubMLST	23632	Draft	50	0021	neg	neg	pos
782	OXC5907	pubMLST	23633	Draft	257	0257	pos	neg	neg
783	OXC5908	pubMLST	23634	Draft	267	0283	neg	neg	neg
784	OXC5909	pubMLST	23635	Draft	53	0021	pos	neg	pos
785	OXC5910	pubMLST	23636	Draft	464	0464	neg	neg	neg
786	OXC5911	pubMLST	23637	Draft	5247	0353	pos	neg	neg
787	OXC5912	pubMLST	23638	Draft	403	0403	pos	pos	neg
788	OXC5914	pubMLST	23639	Draft	574	0574	neg	neg	pos
789	OXC5915	pubMLST	23640	Draft	257	0257	neg	pos	neg
790	OXC5916	pubMLST	23641	Draft	990	0257	neg	pos	neg
791	OXC5917	pubMLST	23642	Draft	52	0052	neg	pos	neg
792	OXC5918	pubMLST	23643	Draft	53	0021	neg	neg	neg
793	OXC5921	pubMLST	23644	Draft	5136	0464	neg	neg	neg
794	OXC5924	pubMLST	23679	Draft	21	0021	neg	neg	neg
795	OXC5925	pubMLST	23647	Draft	50	0021	neg	neg	neg
796	OXC5926	pubMLST	23648	Draft	50	0021	neg	neg	neg
797	OXC5927	pubMLST	23649	Draft	2033	0354	pos	pos	neg
798	OXC5928	pubMLST	23650	Draft	6602	0443	pos	neg	neg
799	OXC5929	pubMLST	23680	Draft	21	0021	neg	neg	neg
800	OXC5930	pubMLST	23651	Draft	48	0048	neg	neg	neg
801	OXC5931	pubMLST	23652	Draft	353	0353	neg	neg	neg
802	OXC5932	pubMLST	23653	Draft	2030	0257	neg	pos	neg
803	OXC5933	pubMLST	23654	Draft	22	0022	neg	neg	neg
804	OXC5934	pubMLST	23655	Draft	2084	0353	neg	neg	neg
805	OXC5937	pubMLST	23681	Draft	21	0021	pos	neg	neg
806	OXC5938	pubMLST	23656	Draft	21	0021	neg	neg	neg
807	OXC5939	pubMLST	23657	Draft	206	0206	neg	pos	neg
808	OXC5940	pubMLST	23682	Draft	464	0464	pos	neg	neg
809	OXC5941	pubMLST	23683	Draft	45	0045	pos	neg	neg
810	OXC6250	pubMLST	16048	Draft	257	0257	neg	neg	neg
811	OXC6251	pubMLST	16049	Draft	21	0021	neg	neg	neg
812	OXC6252	pubMLST	16050	Draft	572	0206	pos	neg	neg
813	OXC6254	pubMLST	16052	Draft	257	0257	pos	neg	neg
814	OXC6255	pubMLST	16336	Draft	21	0021	pos	neg	neg
815	OXC6256	pubMLST	16053	Draft	2274	none	pos	pos	neg
816	OXC6257	pubMLST	16054	Draft	21	0021	pos	neg	neg
817	OXC6259	pubMLST	16056	Draft	45	0045	neg	neg	pos
818	OXC6260	pubMLST	16057	Draft	5	0353	pos	neg	neg
819	OXC6261	pubMLST	16058	Draft	5717	1034	neg	neg	neg
820	OXC6262	pubMLST	16059	Draft	904	0607	neg	pos	neg
821	OXC6264	pubMLST	16061	Draft	22	0022	pos	neg	neg
822	OXC6265	pubMLST	16062	Draft	48	0048	neg	neg	neg
823	OXC6266	pubMLST	16063	Draft	50	0021	neg	pos	neg
824	OXC6268	pubMLST	16065	Draft	61	0061	neg	pos	neg
825	OXC6269	pubMLST	16066	Draft	48	0048	neg	neg	neg
826	OXC6270	pubMLST	16067	Draft	21	0021	neg	neg	pos
827	OXC6271	pubMLST	16068	Draft	508	0508	neg	neg	neg
828	OXC6272	pubMLST	16069	Draft	844	0048	neg	neg	neg
829	OXC6273	pubMLST	16070	Draft	508	0508	neg	neg	neg
830	OXC6274	pubMLST	16071	Draft	51	0443	neg	neg	neg
831	OXC6275	pubMLST	16072	Draft	21	0021	neg	neg	neg
832	OXC6277	pubMLST	16074	Draft	50	0021	pos	neg	neg
833	OXC6278	pubMLST	16075	Draft	45	0045	neg	neg	neg
834	OXC6279	pubMLST	16076	Draft	2258	none	neg	pos	neg
835	OXC6281	pubMLST	16078	Draft	2274	none	pos	pos	neg
836	OXC6282	pubMLST	16079	Draft	53	0021	pos	neg	pos
837	OXC6283	pubMLST	16080	Draft	61	0061	neg	pos	neg
838	OXC6284	pubMLST	16081	Draft	48	0048	pos	neg	neg
839	OXC6285	pubMLST	16082	Draft	21	0021	neg	neg	neg
840	OXC6286	pubMLST	16083	Draft	50	0021	neg	pos	neg
841	OXC6287	pubMLST	16084	Draft	5718	0354	pos	neg	neg
842	OXC6288	pubMLST	16085	Draft	464	0464	pos	neg	neg
843	OXC6289	pubMLST	16086	Draft	50	0021	neg	neg	pos
844	OXC6290	pubMLST	16087	Draft	257	0257	neg	pos	neg
845	OXC6291	pubMLST	16088	Draft	2030	0257	neg	pos	neg
846	OXC6292	pubMLST	16089	Draft	50	0021	neg	pos	neg
847	OXC6293	pubMLST	16090	Draft	45	0045	pos	neg	neg
848	OXC6294	pubMLST	16091	Draft	583	0045	neg	neg	neg
849	OXC6295	pubMLST	16092	Draft	48	0048	neg	neg	neg
850	OXC6298	pubMLST	16095	Draft	354	0354	pos	neg	pos
851	OXC6299	pubMLST	16096	Draft	354	0354	pos	neg	pos
852	OXC6300	pubMLST	16097	Draft	2135	0021	pos	neg	neg
853	OXC6301	pubMLST	16098	Draft	861	0021	pos	neg	neg
854	OXC6302	pubMLST	16099	Draft	51	0443	neg	neg	neg
855	OXC6303	pubMLST	16100	Draft	19	0021	neg	neg	pos
856	OXC6304	pubMLST	16101	Draft	574	0574	neg	neg	pos
857	OXC6305	pubMLST	16102	Draft	861	0021	pos	neg	neg
858	OXC6306	pubMLST	16103	Draft	273	0206	neg	pos	neg
859	OXC6307	pubMLST	16104	Draft	273	0206	neg	pos	neg
860	OXC6310	pubMLST	16107	Draft	21	0021	neg	neg	neg
861	OXC6311	pubMLST	16108	Draft	51	0443	pos	neg	neg
862	OXC6313	pubMLST	16110	Draft	45	0045	neg	neg	neg
863	OXC6314	pubMLST	16111	Draft	45	0045	neg	neg	neg
864	OXC6315	pubMLST	16112	Draft	206	0206	neg	pos	neg
865	OXC6316	pubMLST	16113	Draft	51	0443	pos	neg	neg
866	OXC6317	pubMLST	16114	Draft	21	0021	pos	neg	neg
867	OXC6318	pubMLST	16115	Draft	356	0353	neg	pos	neg
868	OXC6319	pubMLST	16116	Draft	356	0353	pos	pos	neg
869	OXC6320	pubMLST	16117	Draft	986	none	pos	neg	neg
870	OXC6321	pubMLST	16118	Draft	45	0045	pos	neg	neg
871	OXC6322	pubMLST	16119	Draft	2274	none	neg	pos	pos
872	OXC6323	pubMLST	16120	Draft	574	0574	neg	neg	pos
873	OXC6324	pubMLST	16121	Draft	53	0021	pos	pos	neg
874	OXC6325	pubMLST	16122	Draft	19	0021	pos	pos	neg
875	OXC6326	pubMLST	16123	Draft	50	0021	pos	neg	neg
876	OXC6327	pubMLST	16124	Draft	3534	none	neg	pos	neg
877	OXC6328	pubMLST	16125	Draft	48	0048	neg	neg	neg
878	OXC6329	pubMLST	16126	Draft	21	0021	pos	neg	neg
879	OXC6330	pubMLST	16127	Draft	583	0045	neg	neg	neg
880	OXC6331	pubMLST	16128	Draft	50	0021	neg	neg	neg
881	OXC6332	pubMLST	16129	Draft	677	0677	neg	neg	neg
882	OXC6333	pubMLST	16130	Draft	42	0042	neg	neg	neg
883	OXC6334	pubMLST	16131	Draft	21	0021	pos	neg	pos
884	OXC6335	pubMLST	16132	Draft	21	0021	neg	pos	neg
885	OXC6336	pubMLST	16133	Draft	986	none	pos	neg	neg
886	OXC6339	pubMLST	16136	Draft	45	0045	neg	neg	neg
887	OXC6340	pubMLST	16137	Draft	262	0021	neg	pos	neg
888	OXC6341	pubMLST	16138	Draft	904	0607	neg	pos	neg
889	OXC6342	pubMLST	16139	Draft	51	0443	pos	neg	neg
890	OXC6344	pubMLST	16141	Draft	257	0257	pos	neg	neg
891	OXC6345	pubMLST	16142	Draft	48	0048	neg	neg	neg
892	OXC6346	pubMLST	16143	Draft	61	0061	neg	neg	neg
893	OXC6347	pubMLST	16144	Draft	50	0021	neg	neg	neg
894	OXC6348	pubMLST	16145	Draft	81	0061	neg	neg	neg
895	OXC6349	pubMLST	16146	Draft	933	0403	pos	pos	neg
896	OXC6350	pubMLST	16147	Draft	42	0042	neg	neg	neg
897	OXC6351	pubMLST	16148	Draft	45	0045	pos	neg	neg
898	OXC6352	pubMLST	16149	Draft	464	0464	neg	pos	neg
899	OXC6353	pubMLST	16150	Draft	5729	none	pos	neg	neg
900	OXC6354	pubMLST	16151	Draft	48	0048	neg	neg	neg
901	OXC6355	pubMLST	16152	Draft	19	0021	neg	neg	pos
902	OXC6356	pubMLST	16153	Draft	464	0464	neg	neg	neg
903	OXC6357	pubMLST	16154	Draft	51	0443	neg	neg	neg
904	OXC6358	pubMLST	16155	Draft	233	0045	pos	neg	neg
905	OXC6359	pubMLST	16156	Draft	904	0607	neg	pos	neg
906	OXC6360	pubMLST	16157	Draft	2274	none	neg	pos	neg
907	OXC6361	pubMLST	16158	Draft	574	0574	neg	pos	pos
908	OXC6362	pubMLST	16159	Draft	257	0257	pos	neg	neg
909	OXC6363	pubMLST	16160	Draft	658	0658	neg	neg	neg
910	OXC6364	pubMLST	16161	Draft	132	0508	neg	neg	neg
911	OXC6365	pubMLST	16162	Draft	45	0045	neg	neg	neg
912	OXC6366	pubMLST	16163	Draft	51	0443	pos	neg	neg
913	OXC6367	pubMLST	16164	Draft	53	0021	pos	neg	pos
914	OXC6368	pubMLST	16165	Draft	52	0052	neg	pos	neg
915	OXC6369	pubMLST	16166	Draft	267	0283	neg	neg	neg
916	OXC6370	pubMLST	16167	Draft	19	0021	neg	neg	neg
917	OXC6373	pubMLST	16170	Draft	267	0283	neg	pos	neg
918	OXC6374	pubMLST	16171	Draft	5739	none	neg	neg	neg
919	OXC6375	pubMLST	16172	Draft	257	0257	pos	pos	neg
920	OXC6377	pubMLST	16174	Draft	48	0048	neg	neg	neg
921	OXC6379	pubMLST	16176	Draft	5726	0021	neg	neg	neg
922	OXC6381	pubMLST	16178	Draft	523	0658	pos	pos	pos
923	OXC6382	pubMLST	16179	Draft	572	0206	pos	neg	neg
924	OXC6383	pubMLST	16180	Draft	21	0021	neg	neg	pos
925	OXC6384	pubMLST	16181	Draft	19	0021	neg	neg	neg
926	OXC6387	pubMLST	16184	Draft	227	0206	neg	neg	neg
927	OXC6388	pubMLST	16185	Draft	42	0042	neg	neg	neg
928	OXC6389	pubMLST	16186	Draft	475	0048	neg	neg	neg
929	OXC6390	pubMLST	16187	Draft	257	0257	pos	neg	neg
930	OXC6391	pubMLST	16188	Draft	574	0574	pos	neg	pos
931	OXC6392	pubMLST	16189	Draft	574	0574	pos	neg	pos
932	OXC6393	pubMLST	16190	Draft	5727	0021	neg	neg	neg
933	OXC6394	pubMLST	16191	Draft	19	0021	pos	neg	neg
934	OXC6396	pubMLST	16193	Draft	51	0443	neg	pos	neg
935	OXC6397	pubMLST	16194	Draft	122	0206	neg	pos	neg
936	OXC6401	pubMLST	16196	Draft	257	0257	neg	neg	neg
937	OXC6402	pubMLST	16197	Draft	61	0061	neg	neg	neg
938	OXC6403	pubMLST	16198	Draft	48	0048	neg	neg	neg
939	OXC6404	pubMLST	16199	Draft	2030	0257	neg	pos	neg
940	OXC6405	pubMLST	16200	Draft	21	0021	neg	neg	neg
941	OXC6406	pubMLST	16201	Draft	1947	0022	neg	pos	neg
942	OXC6407	pubMLST	16202	Draft	257	0257	neg	neg	neg
943	OXC6408	pubMLST	16203	Draft	585	none	pos	neg	neg
944	OXC6409	pubMLST	16204	Draft	42	0042	neg	neg	neg
945	OXC6410	pubMLST	16205	Draft	5728	0433	pos	neg	neg
946	OXC6411	pubMLST	16206	Draft	48	0048	neg	neg	neg
947	OXC6412	pubMLST	16207	Draft	257	0257	neg	pos	neg
948	OXC6413	pubMLST	16208	Draft	429	0048	neg	pos	neg
949	OXC6414	pubMLST	16209	Draft	22	0022	pos	neg	neg
950	OXC6415	pubMLST	16210	Draft	42	0042	pos	neg	neg
951	OXC6417	pubMLST	16212	Draft	42	0042	pos	neg	neg
952	OXC6418	pubMLST	16213	Draft	354	0354	pos	neg	neg
953	OXC6419	pubMLST	16214	Draft	45	0045	neg	neg	neg
954	OXC6420	pubMLST	16215	Draft	21	0021	neg	neg	pos
955	OXC6421	pubMLST	16216	Draft	48	0048	pos	neg	neg
956	OXC6422	pubMLST	16217	Draft	572	0206	pos	neg	neg
957	OXC6423	pubMLST	16218	Draft	464	0464	neg	neg	neg
958	OXC6427	pubMLST	16222	Draft	2844	0460	pos	neg	neg
959	OXC6429	pubMLST	16224	Draft	5018	0021	pos	neg	pos
960	OXC6430	pubMLST	16225	Draft	572	0206	pos	neg	neg
961	OXC6431	pubMLST	16226	Draft	1709	1034	pos	neg	neg
962	OXC6432	pubMLST	16227	Draft	614	0052	pos	pos	neg
963	OXC6433	pubMLST	16228	Draft	573	0573	pos	pos	pos
964	OXC6435	pubMLST	16230	Draft	573	0573	pos	pos	pos
965	OXC6436	pubMLST	16231	Draft	1044	0658	neg	neg	neg
966	OXC6437	pubMLST	16232	Draft	45	0045	pos	neg	neg
967	OXC6438	pubMLST	16233	Draft	5	0353	pos	neg	neg
968	OXC6440	pubMLST	16234	Draft	51	0443	pos	neg	neg
969	OXC6441	pubMLST	16235	Draft	52	0052	pos	pos	neg
970	OXC6446	pubMLST	16239	Draft	3029	none	neg	neg	neg
971	OXC6448	pubMLST	16241	Draft	137	0045	pos	neg	neg
972	OXC6449	pubMLST	16242	Draft	50	0021	neg	neg	neg
973	OXC6450	pubMLST	16243	Draft	257	0257	neg	neg	neg
974	OXC6451	pubMLST	16244	Draft	354	0354	pos	neg	pos
975	OXC6453	pubMLST	16245	Draft	61	0061	neg	pos	neg
976	OXC6454	pubMLST	16246	Draft	572	0206	pos	neg	neg
977	OXC6455	pubMLST	16247	Draft	5730	0353	neg	neg	neg
978	OXC6456	pubMLST	16248	Draft	353	0353	neg	pos	neg
979	OXC6457	pubMLST	16249	Draft	50	0021	pos	pos	pos
980	OXC6458	pubMLST	16250	Draft	5731	0464	pos	neg	neg
981	OXC6459	pubMLST	16251	Draft	50	0021	neg	neg	neg
982	OXC6461	pubMLST	16253	Draft	50	0021	neg	neg	neg
983	OXC6462	pubMLST	16254	Draft	572	0206	pos	neg	neg
984	OXC6463	pubMLST	16255	Draft	1709	1034	neg	neg	neg
985	OXC6464	pubMLST	16256	Draft	5018	0021	pos	neg	neg
986	OXC6465	pubMLST	16257	Draft	572	0206	pos	neg	neg
987	OXC6466	pubMLST	16258	Draft	904	0607	neg	pos	neg
988	OXC6467	pubMLST	16259	Draft	2030	0257	neg	pos	neg
989	OXC6468	pubMLST	16260	Draft	5732	0464	neg	neg	neg
990	OXC6469	pubMLST	16261	Draft	2030	0257	neg	pos	neg
991	OXC6470	pubMLST	16262	Draft	572	0206	neg	neg	neg
992	OXC6473	pubMLST	16265	Draft	5	0353	neg	neg	neg
993	OXC6475	pubMLST	16267	Draft	5136	0464	neg	neg	neg
994	OXC6477	pubMLST	16269	Draft	572	0206	pos	neg	neg
995	OXC6478	pubMLST	16270	Draft	5	0353	neg	neg	neg
996	OXC6479	pubMLST	16271	Draft	883	0021	neg	neg	neg
997	OXC6480	pubMLST	16272	Draft	1301	0692	neg	neg	neg
998	OXC6481	pubMLST	16273	Draft	2361	0443	pos	neg	neg
999	OXC6482	pubMLST	16274	Draft	220	0179	neg	neg	neg
1000	OXC6483	pubMLST	16275	Draft	21	0021	neg	neg	neg
1001	OXC6484	pubMLST	16276	Draft	403	0403	neg	neg	neg
1002	OXC6485	pubMLST	16277	Draft	403	0403	neg	neg	neg
1003	OXC6486	pubMLST	16278	Draft	2274	none	pos	pos	neg
1004	OXC6487	pubMLST	16279	Draft	48	0048	neg	neg	neg
1005	OXC6488	pubMLST	16280	Draft	48	0048	neg	neg	neg
1006	OXC6489	pubMLST	16281	Draft	50	0021	neg	neg	neg
1007	OXC6490	pubMLST	16282	Draft	61	0061	neg	pos	neg
1008	OXC6491	pubMLST	16283	Draft	257	0257	pos	pos	neg
1009	OXC6492	pubMLST	16284	Draft	1044	0658	pos	neg	neg
1010	OXC6493	pubMLST	16285	Draft	50	0021	pos	neg	neg
1011	OXC6494	pubMLST	16286	Draft	353	0353	neg	neg	neg
1012	OXC6495	pubMLST	16287	Draft	572	0206	pos	neg	neg
1013	OXC6496	pubMLST	16288	Draft	21	0021	pos	neg	pos
1014	OXC6497	pubMLST	16289	Draft	5	0353	pos	neg	neg
1015	OXC6498	pubMLST	16290	Draft	1709	1034	pos	neg	pos
1016	OXC6499	pubMLST	16291	Draft	2030	0257	neg	pos	neg
1017	OXC6500	pubMLST	16292	Draft	2135	0021	pos	neg	neg
1018	OXC6501	pubMLST	16293	Draft	48	0048	neg	neg	neg
1019	OXC6502	pubMLST	16294	Draft	50	0021	pos	neg	neg
1020	OXC6503	pubMLST	16295	Draft	51	0443	pos	neg	neg
1021	OXC6505	pubMLST	16297	Draft	141	0021	neg	neg	neg
1022	OXC6506	pubMLST	16298	Draft	1044	0658	pos	neg	neg
1023	OXC6507	pubMLST	16299	Draft	5	0353	pos	neg	neg
1024	OXC6508	pubMLST	16300	Draft	21	0021	neg	neg	pos
1025	OXC6509	pubMLST	16301	Draft	1040	0574	neg	neg	neg
1026	OXC6510	pubMLST	16302	Draft	267	0283	neg	neg	neg
1027	OXC6511	pubMLST	16303	Draft	267	0283	neg	neg	neg
1028	OXC6512	pubMLST	16304	Draft	42	0042	neg	neg	neg
1029	OXC6514	pubMLST	16306	Draft	3102	0021	neg	neg	neg
1030	OXC6515	pubMLST	16307	Draft	845	0045	pos	neg	neg
1031	OXC6516	pubMLST	16308	Draft	53	0021	pos	neg	pos
1032	OXC6517	pubMLST	16309	Draft	354	0354	pos	neg	neg
1033	OXC6518	pubMLST	16310	Draft	354	0354	pos	pos	pos
1034	OXC6519	pubMLST	16311	Draft	21	0021	pos	neg	pos
1035	OXC6520	pubMLST	16312	Draft	5	0353	neg	neg	neg
1036	OXC6521	pubMLST	16313	Draft	47	0021	pos	neg	neg
1037	OXC6522	pubMLST	16314	Draft	206	0206	neg	pos	neg
1038	OXC6524	pubMLST	16316	Draft	50	0021	neg	neg	neg
1039	OXC6525	pubMLST	16317	Draft	122	0206	neg	neg	neg
1040	OXC6526	pubMLST	16318	Draft	990	0257	neg	pos	neg
1041	OXC6527	pubMLST	16319	Draft	50	0021	neg	neg	neg
1042	OXC6528	pubMLST	16320	Draft	5738	none	neg	neg	neg
1043	OXC6529	pubMLST	16321	Draft	354	0354	pos	neg	neg
1044	OXC6530	pubMLST	16322	Draft	50	0021	neg	neg	neg
1045	OXC6531	pubMLST	16323	Draft	50	0021	pos	neg	neg
1046	OXC6532	pubMLST	16324	Draft	273	0206	neg	neg	neg
1047	OXC6533	pubMLST	16325	Draft	658	0658	neg	pos	neg
1048	OXC6534	pubMLST	16326	Draft	122	0206	neg	neg	neg
1049	OXC6535	pubMLST	16327	Draft	22	0022	pos	neg	neg
1050	OXC6536	pubMLST	16328	Draft	45	0045	pos	neg	neg
1051	OXC6538	pubMLST	16330	Draft	19	0021	neg	neg	neg
1052	OXC6539	pubMLST	16331	Draft	21	0021	pos	neg	pos
1053	OXC6540	pubMLST	16332	Draft	587	0362	neg	pos	neg
1054	OXC6541	pubMLST	16333	Draft	5136	0464	neg	neg	neg
1055	OXC6542	pubMLST	16334	Draft	573	0573	pos	pos	pos
1056	OXC6543	pubMLST	16335	Draft	50	0021	neg	neg	neg
1057	OXC6544	pubMLST	10935	Draft	1911	none	neg	neg	pos
1058	OXC6545	pubMLST	12880	Draft	658	0658	neg	pos	neg
1059	OXC6546	pubMLST	12881	Draft	449	none	neg	pos	neg
1060	OXC6547	pubMLST	12882	Draft	48	0048	neg	neg	neg
1061	OXC6548	pubMLST	12883	Draft	19	0021	neg	pos	neg
1062	OXC6549	pubMLST	12884	Draft	48	0048	neg	neg	neg
1063	OXC6550	pubMLST	12885	Draft	464	0464	pos	neg	pos
1064	OXC6552	pubMLST	12887	Draft	3769	0021	pos	neg	pos
1065	OXC6553	pubMLST	12888	Draft	273	0206	neg	pos	neg
1066	OXC6554	pubMLST	12889	Draft	464	0464	pos	neg	pos
1067	OXC6555	pubMLST	12890	Draft	464	0464	pos	neg	pos
1068	OXC6556	pubMLST	12891	Draft	4811	none	neg	neg	neg
1069	OXC6557	pubMLST	12892	Draft	5756	none	neg	pos	neg
1070	OXC6558	pubMLST	12893	Draft	53	0021	pos	pos	neg
1071	OXC6560	pubMLST	12895	Draft	904	0607	neg	pos	neg
1072	OXC6561	pubMLST	12896	Draft	132	0508	pos	neg	neg
1073	OXC6562	pubMLST	12897	Draft	21	0021	pos	neg	pos
1074	OXC6563	pubMLST	12898	Draft	21	0021	pos	neg	pos
1075	OXC6564	pubMLST	12899	Draft	21	0021	neg	neg	pos
1076	OXC6565	pubMLST	12900	Draft	50	0021	neg	neg	neg
1077	OXC6566	pubMLST	12901	Draft	5	0353	pos	neg	neg
1078	OXC6566R	pubMLST	21177	Draft	5	0353	pos	neg	neg
1079	OXC6567	pubMLST	12902	Draft	354	0354	pos	pos	neg
1080	OXC6569	pubMLST	12904	Draft	5597	none	pos	neg	neg
1081	OXC6570	pubMLST	12905	Draft	61	0061	neg	pos	neg
1082	OXC6571	pubMLST	12906	Draft	50	0021	neg	pos	neg
1083	OXC6572	pubMLST	12907	Draft	464	0464	pos	neg	pos
1084	OXC6573	pubMLST	12908	Draft	21	0021	pos	neg	pos
1085	OXC6574	pubMLST	12909	Draft	574	0574	pos	neg	pos
1086	OXC6575	pubMLST	12910	Draft	5	0353	pos	neg	neg
1087	OXC6575R	pubMLST	21178	Draft	5	0353	pos	neg	neg
1088	OXC6578	pubMLST	12913	Draft	312	0658	neg	neg	neg
1089	OXC6579	pubMLST	12916	Draft	61	0061	neg	neg	neg
1090	OXC6580	pubMLST	12917	Draft	572	0206	pos	neg	neg
1091	OXC6581	pubMLST	12918	Draft	464	0464	pos	neg	neg
1092	OXC6582	pubMLST	12919	Draft	2030	0257	neg	pos	neg
1093	OXC6583	pubMLST	12920	Draft	257	0257	pos	neg	neg
1094	OXC6584	pubMLST	12921	Draft	5758	0353	pos	pos	pos
1095	OXC6585	pubMLST	12922	Draft	5	0353	neg	neg	neg
1096	OXC6586	pubMLST	12923	Draft	400	0353	pos	neg	neg
1097	OXC6588	pubMLST	12925	Draft	5	0353	pos	neg	neg
1098	OXC6589	pubMLST	12926	Draft	61	0061	neg	neg	neg
1099	OXC6590	pubMLST	16341	Draft	50	0021	neg	neg	neg
1100	OXC6591	pubMLST	16342	Draft	5	0353	neg	neg	pos
1101	OXC6592	pubMLST	16343	Draft	137	0045	neg	neg	neg
1102	OXC6593	pubMLST	21507	Draft	1709	1034	neg	neg	neg
1103	OXC6594	pubMLST	16345	Draft	45	0045	neg	neg	neg
1104	OXC6595	pubMLST	16346	Draft	573	0573	pos	pos	pos
1105	OXC6596	pubMLST	16347	Draft	21	0021	pos	neg	pos
1106	OXC6598	pubMLST	16349	Draft	50	0021	neg	neg	neg
1107	OXC6599	pubMLST	16350	Draft	2314	1034	neg	neg	neg
1108	OXC6600	pubMLST	16351	Draft	50	0021	neg	neg	neg
1109	OXC6602	pubMLST	16353	Draft	21	0021	pos	neg	neg
1110	OXC6603	pubMLST	16354	Draft	19	0021	pos	neg	neg
1111	OXC6604	pubMLST	16355	Draft	21	0021	neg	neg	neg
1112	OXC6605	pubMLST	22905	Draft	21	0021	pos	neg	pos
1113	OXC6607	pubMLST	16357	Draft	353	0353	neg	neg	neg
1114	OXC6608	pubMLST	16358	Draft	1073	0354	neg	pos	neg
1115	OXC6609	pubMLST	16359	Draft	51	0443	neg	neg	neg
1116	OXC6610	pubMLST	16360	Draft	573	0573	pos	pos	pos
1117	OXC6611	pubMLST	16361	Draft	353	0353	pos	neg	neg
1118	OXC6612	pubMLST	16362	Draft	257	0257	pos	pos	neg
1119	OXC6613	pubMLST	16363	Draft	50	0021	pos	neg	neg
1120	OXC6614	pubMLST	16364	Draft	233	0045	pos	neg	neg
1121	OXC6615	pubMLST	16365	Draft	50	0021	neg	neg	neg
1122	OXC6616	pubMLST	16366	Draft	21	0021	neg	neg	pos
1123	OXC6618	pubMLST	16367	Draft	1900	0658	pos	pos	neg
1124	OXC6619	pubMLST	16368	Draft	21	0021	pos	neg	neg
1125	OXC6620	pubMLST	16369	Draft	51	0443	pos	neg	neg
1126	OXC6621	pubMLST	16370	Draft	464	0464	pos	neg	pos
1127	OXC6622	pubMLST	16371	Draft	595	0353	neg	neg	neg
1128	OXC6623	pubMLST	16372	Draft	222	0206	neg	pos	neg
1129	OXC6624	pubMLST	16373	Draft	45	0045	neg	neg	neg
1130	OXC6625	pubMLST	16374	Draft	21	0021	pos	neg	pos
1131	OXC6626	pubMLST	16375	Draft	22	0022	neg	neg	neg
1132	OXC6627	pubMLST	16376	Draft	21	0021	pos	neg	pos
1133	OXC6628	pubMLST	16377	Draft	441	none	neg	neg	neg
1134	OXC6629	pubMLST	16378	Draft	21	0021	pos	neg	pos
1135	OXC6631	pubMLST	16380	Draft	2401	none	neg	neg	pos
1136	OXC6632	pubMLST	16381	Draft	61	0061	neg	pos	neg
1137	OXC6633	pubMLST	16382	Draft	53	0021	pos	neg	neg
1138	OXC6634	pubMLST	16383	Draft	882	none	neg	pos	neg
1139	OXC6635	pubMLST	16384	Draft	5136	0464	neg	neg	neg
1140	OXC6636	pubMLST	16385	Draft	50	0021	neg	neg	neg
1141	OXC6637	pubMLST	16386	Draft	21	0021	pos	neg	pos
1142	OXC6638	pubMLST	16387	Draft	48	0048	pos	neg	neg
1143	OXC6639	pubMLST	16388	Draft	132	0508	neg	neg	neg
1144	OXC6640	pubMLST	16389	Draft	464	0464	pos	neg	pos
1145	OXC6641	pubMLST	16390	Draft	22	0022	neg	neg	neg
1146	OXC6642	pubMLST	18199	Draft	21	0021	neg	neg	neg
1147	OXC6643	pubMLST	18200	Draft	53	0021	pos	pos	pos
1148	OXC6644	pubMLST	18201	Draft	22	0022	neg	neg	neg
1149	OXC6645	pubMLST	18202	Draft	22	0022	neg	neg	neg
1150	OXC6646	pubMLST	18203	Draft	48	0048	neg	neg	neg
1151	OXC6647	pubMLST	18204	Draft	354	0354	pos	neg	neg
1152	OXC6648	pubMLST	18205	Draft	48	0048	pos	neg	neg
1153	OXC6649	pubMLST	18206	Draft	51	0443	pos	neg	neg
1154	OXC6650	pubMLST	18207	Draft	257	0257	pos	pos	neg
1155	OXC6652	pubMLST	18209	Draft	48	0048	pos	neg	neg
1156	OXC6653	pubMLST	18210	Draft	2844	0460	pos	neg	neg
1157	OXC6654	pubMLST	18211	Draft	257	0257	neg	neg	neg
1158	OXC6655	pubMLST	18212	Draft	991	0692	neg	neg	neg
1159	OXC6656	pubMLST	18213	Draft	53	0021	pos	neg	pos
1160	OXC6657	pubMLST	18214	Draft	464	0464	neg	pos	neg
1161	OXC6658	pubMLST	18215	Draft	353	0353	pos	neg	neg
1162	OXC6660	pubMLST	18217	Draft	508	0508	neg	neg	neg
1163	OXC6661	pubMLST	18218	Draft	273	0206	neg	neg	neg
1164	OXC6662	pubMLST	18219	Draft	5808	0460	neg	neg	neg
1165	OXC6663	pubMLST	18220	Draft	2844	0460	pos	neg	neg
1166	OXC6664	pubMLST	18221	Draft	50	0021	neg	neg	neg
1167	OXC6665	pubMLST	18222	Draft	50	0021	neg	neg	pos
1168	OXC6666	pubMLST	18223	Draft	50	0021	neg	neg	neg
1169	OXC6667	pubMLST	18224	Draft	44	0021	neg	neg	neg
1170	OXC6668	pubMLST	18225	Draft	51	0443	pos	neg	neg
1171	OXC6669	pubMLST	18226	Draft	775	0052	neg	neg	neg
1172	OXC6670	pubMLST	18227	Draft	2844	0460	pos	neg	neg
1173	OXC6671	pubMLST	18228	Draft	21	0021	neg	neg	neg
1174	OXC6672	pubMLST	18229	Draft	47	0021	pos	neg	neg
1175	OXC6673	pubMLST	18230	Draft	50	0021	neg	neg	neg
1176	OXC6674	pubMLST	18231	Draft	441	none	neg	neg	neg
1177	OXC6675	pubMLST	18232	Draft	986	none	pos	neg	neg
1178	OXC6676	pubMLST	18233	Draft	5809	0206	pos	pos	neg
1179	OXC6677	pubMLST	18234	Draft	50	0021	pos	neg	neg
1180	OXC6678	pubMLST	18235	Draft	21	0021	pos	neg	neg
1181	OXC6679	pubMLST	18236	Draft	658	0658	pos	neg	neg
1182	OXC6680	pubMLST	18237	Draft	574	0574	neg	neg	pos
1183	OXC6681	pubMLST	18238	Draft	21	0021	pos	neg	pos
1184	OXC6682	pubMLST	18239	Draft	53	0021	pos	neg	pos
1185	OXC6683	pubMLST	18240	Draft	270	0403	neg	neg	neg
1186	OXC6688	pubMLST	18245	Draft	61	0061	neg	pos	neg
1187	OXC6689	pubMLST	18246	Draft	21	0021	neg	neg	pos
1188	OXC6690	pubMLST	18247	Draft	21	0021	pos	neg	neg
1189	OXC6691	pubMLST	18248	Draft	190	0021	neg	neg	neg
1190	OXC6692	pubMLST	18249	Draft	464	0464	neg	pos	neg
1191	OXC6693	pubMLST	18250	Draft	48	0048	neg	neg	neg
1192	OXC6694	pubMLST	18251	Draft	5136	0464	neg	neg	neg
1193	OXC6695	pubMLST	18252	Draft	441	none	neg	neg	neg
1194	OXC6696	pubMLST	18253	Draft	257	0257	neg	pos	neg
1195	OXC6697	pubMLST	18254	Draft	862	0446	neg	pos	neg
1196	OXC6698	pubMLST	18255	Draft	354	0354	pos	neg	neg
1197	OXC6699	pubMLST	18256	Draft	1071	none	pos	neg	neg
1198	OXC6700	pubMLST	18257	Draft	48	0048	pos	neg	neg
1199	OXC6701	pubMLST	18258	Draft	464	0464	neg	neg	neg
1200	OXC6702	pubMLST	18259	Draft	21	0021	neg	neg	pos
1201	OXC6703	pubMLST	18260	Draft	19	0021	neg	neg	pos
1202	OXC6704	pubMLST	18261	Draft	356	0353	neg	pos	neg
1203	OXC6706	pubMLST	18263	Draft	19	0021	pos	neg	pos
1204	OXC6707	pubMLST	18264	Draft	5	0353	pos	neg	neg
1205	OXC6708	pubMLST	18265	Draft	22	0022	neg	neg	neg
1206	OXC6709	pubMLST	18266	Draft	2030	0257	neg	pos	neg
1207	OXC6711	pubMLST	18268	Draft	21	0021	pos	neg	pos
1208	OXC6712	pubMLST	18269	Draft	21	0021	pos	neg	pos
1209	OXC6713	pubMLST	18270	Draft	50	0021	neg	neg	neg
1210	OXC6714	pubMLST	18271	Draft	50	0021	neg	neg	neg
1211	OXC6715	pubMLST	18272	Draft	257	0257	neg	pos	neg
1212	OXC6716	pubMLST	18273	Draft	354	0354	pos	neg	pos
1213	OXC6717	pubMLST	18274	Draft	354	0354	pos	neg	pos
1214	OXC6718	pubMLST	18275	Draft	48	0048	pos	neg	neg
1215	OXC6719	pubMLST	18276	Draft	572	0206	neg	neg	neg
1216	OXC6720	pubMLST	18277	Draft	572	0206	neg	neg	neg
1217	OXC6721	pubMLST	18278	Draft	48	0048	neg	neg	neg
1218	OXC6722	pubMLST	18279	Draft	464	0464	neg	neg	neg
1219	OXC6723	pubMLST	18280	Draft	5819	0206	neg	pos	neg
1220	OXC6724	pubMLST	18281	Draft	257	0257	neg	neg	neg
1221	OXC6726	pubMLST	18283	Draft	51	0443	pos	neg	neg
1222	OXC6727	pubMLST	18284	Draft	5811	0021	neg	neg	pos
1223	OXC6728	pubMLST	18285	Draft	21	0021	neg	pos	neg
1224	OXC6729	pubMLST	18286	Draft	1517	0354	neg	neg	neg
1225	OXC6730	pubMLST	18287	Draft	21	0021	neg	neg	pos
1226	OXC6731	pubMLST	18288	Draft	21	0021	neg	neg	neg
1227	OXC6732	pubMLST	18289	Draft	5812	0464	neg	neg	neg
1228	OXC6733	pubMLST	18290	Draft	5807	none	neg	neg	neg
1229	OXC6734	pubMLST	18291	Draft	21	0021	pos	neg	pos
1230	OXC6736	pubMLST	18293	Draft	257	0257	neg	pos	neg
1231	OXC6737	pubMLST	18294	Draft	52	0052	neg	neg	neg
1232	OXC6739	pubMLST	18296	Draft	122	0206	neg	pos	neg
1233	OXC6740	pubMLST	18297	Draft	403	0403	pos	neg	neg
1234	OXC6741	pubMLST	18298	Draft	53	0021	pos	neg	pos
1235	OXC6742	pubMLST	18299	Draft	52	0052	neg	neg	pos
1236	OXC6743	pubMLST	18300	Draft	354	0354	pos	neg	neg
1237	OXC6745	pubMLST	18302	Draft	21	0021	neg	neg	pos
1238	OXC6746	pubMLST	18303	Draft	574	0574	neg	neg	pos
1239	OXC6747	pubMLST	18304	Draft	990	0257	pos	pos	neg
1240	OXC6748	pubMLST	18305	Draft	5136	0464	neg	neg	neg
1241	OXC6749	pubMLST	18306	Draft	2030	0257	neg	pos	neg
1242	OXC6750	pubMLST	18307	Draft	824	0257	pos	neg	neg
1243	OXC6751	pubMLST	18308	Draft	2135	0021	pos	neg	neg
1244	OXC6752	pubMLST	18309	Draft	2135	0021	pos	neg	pos
1245	OXC6753	pubMLST	18310	Draft	354	0354	pos	neg	neg
1246	OXC6754	pubMLST	18311	Draft	122	0206	neg	neg	neg
1247	OXC6755	pubMLST	18312	Draft	22	0022	neg	neg	neg
1248	OXC6756	pubMLST	18313	Draft	464	0464	pos	neg	neg
1249	OXC6757	pubMLST	18314	Draft	5	0353	pos	neg	neg
1250	OXC6758	pubMLST	18315	Draft	464	0464	pos	neg	neg
1251	OXC6759	pubMLST	18316	Draft	51	0443	pos	neg	neg
1252	OXC6760	pubMLST	18317	Draft	257	0257	neg	neg	neg
1253	OXC6763	pubMLST	18320	Draft	50	0021	pos	neg	neg
1254	OXC6764	pubMLST	18321	Draft	21	0021	neg	neg	pos
1255	OXC6766	pubMLST	18323	Draft	262	0021	neg	pos	neg
1256	OXC6767	pubMLST	18324	Draft	464	0464	neg	neg	neg
1257	OXC6768	pubMLST	18325	Draft	2275	0052	pos	neg	neg
1258	OXC6769	pubMLST	18326	Draft	61	0061	neg	neg	neg
1259	OXC6770	pubMLST	18327	Draft	48	0048	neg	neg	neg
1260	OXC6771	pubMLST	18328	Draft	270	0403	neg	neg	neg
1261	OXC6772	pubMLST	18329	Draft	257	0257	neg	pos	neg
1262	OXC6773	pubMLST	18330	Draft	508	0508	neg	pos	neg
1263	OXC6774	pubMLST	18331	Draft	5136	0464	neg	neg	neg
1264	OXC6775	pubMLST	18332	Draft	61	0061	neg	neg	neg
1265	OXC6776	pubMLST	18333	Draft	5815	0353	neg	neg	neg
1266	OXC6777	pubMLST	18334	Draft	1301	0692	neg	neg	neg
1267	OXC6778	pubMLST	18335	Draft	464	0464	pos	neg	neg
1268	OXC6779	pubMLST	18336	Draft	53	0021	pos	neg	pos
1269	OXC6780	pubMLST	18337	Draft	464	0464	neg	neg	neg
1270	OXC6781	pubMLST	18338	Draft	2135	0021	pos	neg	pos
1271	OXC6782	pubMLST	18339	Draft	2135	0021	pos	neg	pos
1272	OXC6783	pubMLST	18340	Draft	2030	0257	neg	pos	neg
1273	OXC6784	pubMLST	18341	Draft	2030	0257	neg	pos	neg
1274	OXC6786	pubMLST	18343	Draft	2135	0021	pos	neg	neg
1275	OXC6787	pubMLST	18344	Draft	51	0443	pos	neg	neg
1276	OXC6788	pubMLST	18345	Draft	573	0573	pos	pos	neg
1277	OXC6789	pubMLST	18346	Draft	53	0021	pos	neg	pos
1278	OXC6790	pubMLST	18347	Draft	574	0574	neg	neg	pos
1279	OXC6791	pubMLST	18348	Draft	21	0021	neg	neg	pos
1280	OXC6792	pubMLST	18349	Draft	2030	0257	neg	pos	neg
1281	OXC6793	pubMLST	18350	Draft	572	0206	neg	neg	neg
1282	OXC6794	pubMLST	18351	Draft	573	0573	pos	pos	neg
1283	OXC6795	pubMLST	18352	Draft	814	0661	neg	pos	pos
1284	OXC6796	pubMLST	18353	Draft	22	0022	pos	neg	neg
1285	OXC6797	pubMLST	18354	Draft	45	0045	pos	pos	neg
1286	OXC6798	pubMLST	18355	Draft	4526	0021	pos	neg	neg
1287	OXC6799	pubMLST	18356	Draft	574	0574	neg	neg	pos
1288	OXC6800	pubMLST	18357	Draft	2146	0464	pos	neg	neg
1289	OXC6801	pubMLST	18358	Draft	354	0354	pos	pos	neg
1290	OXC6802	pubMLST	18359	Draft	2863	0354	neg	pos	neg
1291	OXC6803	pubMLST	18360	Draft	45	0045	neg	neg	neg
1292	OXC6804	pubMLST	18361	Draft	21	0021	pos	neg	pos
1293	OXC6805	pubMLST	18362	Draft	48	0048	neg	neg	neg
1294	OXC6806	pubMLST	18363	Draft	5816	0353	neg	neg	neg
1295	OXC6807	pubMLST	18364	Draft	464	0464	pos	neg	neg
1296	OXC6808	pubMLST	18365	Draft	61	0061	neg	pos	neg
1297	OXC6809	pubMLST	18366	Draft	574	0574	neg	neg	pos
1298	OXC6811	pubMLST	18368	Draft	5817	1034	neg	pos	neg
1299	OXC6812	pubMLST	18369	Draft	21	0021	neg	neg	neg
1300	OXC6813	pubMLST	18370	Draft	464	0464	neg	neg	neg
1301	OXC6814	pubMLST	18371	Draft	356	0353	pos	pos	neg
1302	OXC6815	pubMLST	18372	Draft	21	0021	pos	neg	pos
1303	OXC6816	pubMLST	18373	Draft	257	0257	neg	pos	neg
1304	OXC6818	pubMLST	18375	Draft	356	0353	pos	pos	neg
1305	OXC6819	pubMLST	18376	Draft	583	0045	neg	neg	neg
1306	OXC6820	pubMLST	18377	Draft	50	0021	neg	neg	neg
1307	OXC6821	pubMLST	18378	Draft	574	0574	pos	neg	pos
1308	OXC6822	pubMLST	18379	Draft	356	0353	pos	pos	neg
1309	OXC6823	pubMLST	18380	Draft	883	0021	pos	neg	neg
1310	OXC6824	pubMLST	18381	Draft	262	0021	neg	pos	neg
1311	OXC6826	pubMLST	18383	Draft	267	0283	neg	pos	neg
1312	OXC6827	pubMLST	18384	Draft	42	0042	neg	neg	neg
1313	OXC6828	pubMLST	18385	Draft	464	0464	neg	pos	neg
1314	OXC6830	pubMLST	18386	Draft	5818	none	neg	neg	neg
1315	OXC6831	pubMLST	18387	Draft	2274	none	neg	pos	pos
1316	OXC6832	pubMLST	18388	Draft	436	none	neg	neg	neg
1317	OXC6833	pubMLST	18389	Draft	104	0021	neg	neg	neg
1318	OXC6834	pubMLST	18390	Draft	51	0443	pos	neg	neg
1319	OXC6835	pubMLST	21554	Draft	1044	0658	neg	neg	neg
1320	OXC6836	pubMLST	21555	Draft	50	0021	pos	neg	neg
1321	OXC6837	pubMLST	21556	Draft	48	0048	neg	neg	neg
1322	OXC6838	pubMLST	21557	Draft	574	0574	neg	neg	pos
1323	OXC6839	pubMLST	21558	Draft	464	0464	pos	neg	neg
1324	OXC6840	pubMLST	21559	Draft	122	0206	neg	pos	neg
1325	OXC6841	pubMLST	21560	Draft	5136	0464	neg	neg	neg
1326	OXC6842	pubMLST	21561	Draft	2274	none	neg	pos	pos
1327	OXC6843	pubMLST	21562	Draft	446	0446	neg	pos	neg
1328	OXC6844	pubMLST	21563	Draft	2118	none	pos	neg	neg
1329	OXC6845	pubMLST	21564	Draft	21	0021	pos	neg	neg
1330	OXC6846	pubMLST	21565	Draft	969	0354	pos	pos	neg
1331	OXC6848	pubMLST	21567	Draft	5136	0464	neg	neg	neg
1332	OXC6849	pubMLST	21568	Draft	464	0464	neg	pos	neg
1333	OXC6850	pubMLST	21569	Draft	21	0021	neg	neg	neg
1334	OXC6851	pubMLST	21570	Draft	353	0353	neg	neg	neg
1335	OXC6852	pubMLST	21571	Draft	262	0021	pos	neg	neg
1336	OXC6853	pubMLST	21572	Draft	5136	0464	neg	neg	neg
1337	OXC6854	pubMLST	21573	Draft	53	0021	pos	neg	pos
1338	OXC6855	pubMLST	21574	Draft	5	0353	pos	neg	neg
1339	OXC6856	pubMLST	21575	Draft	53	0021	pos	neg	pos
1340	OXC6857	pubMLST	21576	Draft	520	0021	pos	neg	pos
1341	OXC6858	pubMLST	21577	Draft	273	0206	neg	pos	neg
1342	OXC6859	pubMLST	21578	Draft	354	0354	pos	neg	neg
1343	OXC6860	pubMLST	21579	Draft	50	0021	neg	neg	neg
1344	OXC6861	pubMLST	21580	Draft	50	0021	pos	neg	neg
1345	OXC6862	pubMLST	21581	Draft	53	0021	pos	neg	pos
1346	OXC6863	pubMLST	21582	Draft	257	0257	neg	pos	neg
1347	OXC6865	pubMLST	21584	Draft	50	0021	neg	pos	neg
1348	OXC6866	pubMLST	21585	Draft	22	0022	neg	neg	neg
1349	OXC6867	pubMLST	21586	Draft	21	0021	neg	neg	pos
1350	OXC6868	pubMLST	21587	Draft	50	0021	pos	neg	neg
1351	OXC6869	pubMLST	21588	Draft	5246	0403	neg	neg	neg
1352	OXC6870	pubMLST	21589	Draft	48	0048	pos	neg	neg
1353	OXC6871	pubMLST	21590	Draft	5326	none	neg	neg	neg
1354	OXC6872	pubMLST	21591	Draft	21	0021	neg	neg	neg
1355	OXC6874	pubMLST	21593	Draft	446	0446	neg	pos	pos
1356	OXC6875	pubMLST	21594	Draft	446	0446	neg	neg	neg
1357	OXC6876	pubMLST	21595	Draft	53	0021	pos	neg	pos
1358	OXC6877	pubMLST	21596	Draft	354	0354	pos	neg	pos
1359	OXC6878	pubMLST	21597	Draft	573	0573	pos	pos	pos
1360	OXC6879	pubMLST	21598	Draft	21	0021	neg	neg	pos
1361	OXC6880	pubMLST	21599	Draft	257	0257	neg	pos	neg
1362	OXC6881	pubMLST	21600	Draft	48	0048	pos	neg	neg
1363	OXC6882	pubMLST	22078	Draft	61	0061	neg	pos	neg
1364	OXC6883	pubMLST	22079	Draft	985	0403	neg	neg	neg
1365	OXC6884	pubMLST	22080	Draft	267	0283	neg	neg	neg
1366	OXC6885	pubMLST	22081	Draft	354	0354	pos	neg	neg
1367	OXC6886	pubMLST	22082	Draft	21	0021	neg	neg	neg
1368	OXC6887	pubMLST	22083	Draft	22	0022	neg	neg	neg
1369	OXC6888	pubMLST	22084	Draft	22	0022	neg	neg	neg
1370	OXC6890	pubMLST	22085	Draft	574	0574	pos	neg	pos
1371	OXC6891	pubMLST	22086	Draft	572	0206	neg	neg	neg
1372	OXC6892	pubMLST	22087	Draft	21	0021	pos	neg	pos
1373	OXC6893	pubMLST	22088	Draft	257	0257	neg	pos	neg
1374	OXC6894	pubMLST	22089	Draft	45	0045	neg	pos	neg
1375	OXC6895	pubMLST	22090	Draft	45	0045	neg	neg	neg
1376	OXC6896	pubMLST	22091	Draft	45	0045	neg	neg	neg
1377	OXC6897	pubMLST	22092	Draft	2274	none	neg	pos	neg
1378	OXC6898	pubMLST	22093	Draft	574	0574	pos	neg	pos
1379	OXC6899	pubMLST	22094	Draft	22	0022	neg	neg	neg
1380	OXC6900	pubMLST	22095	Draft	50	0021	neg	pos	pos
1381	OXC6902	pubMLST	22097	Draft	22	0022	neg	neg	neg
1382	OXC6903	pubMLST	22098	Draft	492	0048	neg	neg	neg
1383	OXC6904	pubMLST	22099	Draft	48	0048	pos	neg	neg
1384	OXC6905	pubMLST	22100	Draft	48	0048	pos	neg	neg
1385	OXC6906	pubMLST	22101	Draft	4243	0443	pos	neg	neg
1386	OXC6907	pubMLST	22102	Draft	932	0403	neg	neg	neg
1387	OXC6908	pubMLST	22103	Draft	52	0052	neg	neg	pos
1388	OXC6909	pubMLST	22104	Draft	21	0021	neg	neg	pos
1389	OXC6910	pubMLST	22105	Draft	51	0443	neg	neg	neg
1390	OXC6911	pubMLST	22106	Draft	932	0403	neg	neg	neg
1391	OXC6912	pubMLST	22107	Draft	1962	none	neg	neg	neg
1392	OXC6913	pubMLST	22108	Draft	5	0353	neg	neg	neg
1393	OXC6914	pubMLST	22109	Draft	5136	0464	neg	neg	neg
1394	OXC6915	pubMLST	22110	Draft	354	0354	pos	neg	pos
1395	OXC6916	pubMLST	22111	Draft	45	0045	neg	neg	neg
1396	OXC6917	pubMLST	22112	Draft	48	0048	neg	neg	neg
1397	OXC6918	pubMLST	22113	Draft	48	0048	neg	neg	neg
1398	OXC6919	pubMLST	22114	Draft	51	0443	pos	neg	neg
1399	OXC6921	pubMLST	22116	Draft	814	0661	neg	pos	pos
1400	OXC6922	pubMLST	22117	Draft	50	0021	neg	neg	neg
1401	OXC6923	pubMLST	22118	Draft	5136	0464	neg	neg	neg
1402	OXC6924	pubMLST	22119	Draft	883	0021	neg	neg	neg
1403	OXC6925	pubMLST	22120	Draft	48	0048	pos	neg	neg
1404	OXC6926	pubMLST	22121	Draft	5136	0464	neg	neg	neg
1405	OXC6927	pubMLST	22122	Draft	53	0021	pos	neg	pos
1406	OXC6928	pubMLST	22123	Draft	5	0353	pos	neg	neg
1407	OXC6929	pubMLST	22124	Draft	22	0022	neg	neg	neg
1408	OXC6930	pubMLST	22125	Draft	4056	0607	neg	pos	neg
1409	OXC6931	pubMLST	22126	Draft	4056	0607	neg	pos	neg
1410	OXC6932	pubMLST	21106	Draft	50	0021	neg	neg	neg
1411	OXC6934	pubMLST	21108	Draft	2033	0354	pos	pos	neg
1412	OXC6935	pubMLST	21109	Draft	5136	0464	neg	neg	neg
1413	OXC6936	pubMLST	21110	Draft	61	0061	neg	neg	neg
1414	OXC6938	pubMLST	21112	Draft	2109	0045	neg	neg	neg
1415	OXC6939	pubMLST	21113	Draft	572	0206	pos	neg	neg
1416	OXC6940	pubMLST	21114	Draft	5136	0464	neg	neg	neg
1417	OXC6941	pubMLST	21115	Draft	53	0021	pos	neg	pos
1418	OXC6942	pubMLST	21116	Draft	429	0048	neg	neg	neg
1419	OXC6943	pubMLST	21117	Draft	464	0464	neg	pos	neg
1420	OXC6944	pubMLST	21118	Draft	986	none	pos	neg	neg
1421	OXC6945	pubMLST	21119	Draft	21	0021	pos	neg	pos
1422	OXC6946	pubMLST	21120	Draft	50	0021	neg	neg	neg
1423	OXC6947	pubMLST	21121	Draft	206	0206	neg	pos	neg
1424	OXC6948	pubMLST	21122	Draft	21	0021	neg	neg	pos
1425	OXC6949	pubMLST	21123	Draft	50	0021	pos	neg	neg
1426	OXC6950	pubMLST	21124	Draft	122	0206	neg	neg	neg
1427	OXC6951	pubMLST	21125	Draft	51	0443	neg	neg	neg
1428	OXC6952	pubMLST	21126	Draft	51	0443	neg	neg	neg
1429	OXC6953	pubMLST	21127	Draft	21	0021	neg	neg	pos
1430	OXC6954	pubMLST	21128	Draft	2850	0446	neg	pos	neg
1431	OXC6955	pubMLST	21129	Draft	5136	0464	neg	neg	neg
1432	OXC6956	pubMLST	21130	Draft	50	0021	neg	neg	neg
1433	OXC6957	pubMLST	21131	Draft	574	0574	neg	neg	pos
1434	OXC6958	pubMLST	21132	Draft	5136	0464	neg	neg	neg
1435	OXC6959	pubMLST	21133	Draft	5727	0021	pos	neg	pos
1436	OXC6960	pubMLST	21134	Draft	4056	0607	neg	pos	neg
1437	OXC6961	pubMLST	21135	Draft	21	0021	pos	neg	neg
1438	OXC6963	pubMLST	21137	Draft	5794	0443	pos	neg	neg
1439	OXC6964	pubMLST	21138	Draft	50	0021	pos	neg	pos
1440	OXC6965	pubMLST	21139	Draft	573	0573	pos	pos	pos
1441	OXC6966	pubMLST	21140	Draft	22	0022	neg	neg	neg
1442	OXC6967	pubMLST	21141	Draft	257	0257	neg	pos	neg
1443	OXC6968	pubMLST	21142	Draft	5	0353	pos	neg	neg
1444	OXC6969	pubMLST	21143	Draft	5136	0464	neg	neg	neg
1445	OXC6970	pubMLST	21144	Draft	583	0045	neg	neg	neg
1446	OXC6971	pubMLST	21145	Draft	5136	0464	neg	neg	neg
1447	OXC6973	pubMLST	21146	Draft	48	0048	neg	neg	neg
1448	OXC6974	pubMLST	21147	Draft	257	0257	neg	pos	neg
1449	OXC6975	pubMLST	21148	Draft	257	0257	neg	pos	neg
1450	OXC6976	pubMLST	21149	Draft	574	0574	neg	neg	pos
1451	OXC6977	pubMLST	21150	Draft	5	0353	pos	neg	neg
1452	OXC6978	pubMLST	21151	Draft	61	0061	neg	neg	neg
1453	OXC6979	pubMLST	21152	Draft	21	0021	pos	neg	neg
1454	OXC6980	pubMLST	21153	Draft	5136	0464	neg	neg	neg
1455	OXC6981	pubMLST	21154	Draft	44	0021	neg	neg	neg
1456	OXC6982	pubMLST	21155	Draft	257	0257	neg	pos	neg
1457	OXC6983	pubMLST	21156	Draft	48	0048	pos	neg	neg
1458	OXC6985	pubMLST	21158	Draft	6135	0021	neg	neg	neg
1459	OXC6986	pubMLST	21159	Draft	48	0048	pos	neg	neg
1460	OXC6988	pubMLST	21161	Draft	5726	0021	pos	pos	neg
1461	OXC6989	pubMLST	21162	Draft	2030	0257	neg	pos	neg
1462	OXC6991	pubMLST	21163	Draft	1038	0354	neg	neg	neg
1463	OXC6992	pubMLST	21164	Draft	48	0048	neg	neg	neg
1464	OXC6993	pubMLST	22188	Draft	5136	0464	neg	neg	neg
1465	OXC6994	pubMLST	21165	Draft	50	0021	neg	neg	neg
1466	OXC6995	pubMLST	21166	Draft	48	0048	neg	neg	neg
1467	OXC6997	pubMLST	21168	Draft	6136	none	neg	pos	neg
1468	OXC6998	pubMLST	21169	Draft	21	0021	neg	neg	pos
1469	OXC6999	pubMLST	21170	Draft	257	0257	neg	pos	neg
1470	OXC7000	pubMLST	21171	Draft	21	0021	neg	neg	pos
1471	OXC7001	pubMLST	21172	Draft	51	0443	neg	neg	neg
1472	OXC7002	pubMLST	22189	Draft	21	0021	neg	neg	pos
1473	OXC7003	pubMLST	22190	Draft	51	0443	neg	neg	neg
1474	OXC7004	pubMLST	22191	Draft	51	0443	neg	neg	neg
1475	OXC7005	pubMLST	22192	Draft	48	0048	neg	neg	neg
1476	OXC7006	pubMLST	22193	Draft	206	0206	neg	pos	neg
1477	OXC7007	pubMLST	22194	Draft	814	0661	neg	neg	neg
1478	OXC7008	pubMLST	22195	Draft	606	0460	pos	neg	neg
1479	OXC7009	pubMLST	22196	Draft	122	0206	neg	neg	neg
1480	OXC7010	pubMLST	22197	Draft	312	0658	neg	neg	neg
1481	OXC7011	pubMLST	22198	Draft	5136	0464	neg	neg	neg
1482	OXC7012	pubMLST	22199	Draft	48	0048	neg	neg	neg
1483	OXC7013	pubMLST	22200	Draft	436	none	pos	neg	neg
1484	OXC7014	pubMLST	22201	Draft	45	0045	neg	neg	neg
1485	OXC7015	pubMLST	22202	Draft	50	0021	pos	neg	neg
1486	OXC7016	pubMLST	22203	Draft	48	0048	neg	neg	neg
1487	OXC7017	pubMLST	22204	Draft	22	0022	neg	neg	neg
1488	OXC7018	pubMLST	22205	Draft	45	0045	neg	pos	neg
1489	OXC7019	pubMLST	22206	Draft	61	0061	neg	neg	neg
1490	OXC7020	pubMLST	22207	Draft	50	0021	pos	neg	neg
1491	OXC7021	pubMLST	22208	Draft	61	0061	neg	neg	neg
1492	OXC7022	pubMLST	22209	Draft	48	0048	pos	neg	neg
1493	OXC7023	pubMLST	22210	Draft	61	0061	neg	neg	neg
1494	OXC7024	pubMLST	22211	Draft	5	0353	pos	neg	neg
1495	OXC7025	pubMLST	22212	Draft	45	0045	neg	neg	neg
1496	OXC7026	pubMLST	22213	Draft	2219	0045	neg	neg	neg
1497	OXC7029	pubMLST	22215	Draft	50	0021	neg	neg	pos
1498	OXC7030	pubMLST	22216	Draft	267	0283	neg	neg	neg
1499	OXC7031	pubMLST	22217	Draft	883	0021	neg	neg	neg
1500	OXC7032	pubMLST	22218	Draft	583	0045	neg	neg	neg
1501	OXC7033	pubMLST	22219	Draft	356	0353	neg	pos	neg
1502	OXC7034	pubMLST	22220	Draft	257	0257	neg	pos	neg
1503	OXC7035	pubMLST	22221	Draft	883	0021	pos	neg	neg
1504	OXC7036	pubMLST	22222	Draft	122	0206	neg	pos	neg
1505	OXC7037	pubMLST	22223	Draft	21	0021	neg	neg	neg
1506	OXC7038	pubMLST	22224	Draft	51	0443	neg	neg	neg
1507	OXC7039	pubMLST	22225	Draft	122	0206	neg	neg	neg
1508	OXC7041	pubMLST	22226	Draft	50	0021	pos	neg	neg
1509	OXC7042	pubMLST	22227	Draft	122	0206	neg	pos	neg
1510	OXC7043	pubMLST	22228	Draft	918	0048	neg	neg	neg
1511	OXC7044	pubMLST	22229	Draft	52	0052	neg	pos	neg
1512	OXC7045	pubMLST	22230	Draft	61	0061	neg	neg	neg
1513	OXC7046	pubMLST	22231	Draft	2135	0021	pos	neg	pos
1514	OXC7047	pubMLST	22232	Draft	5	0353	pos	neg	neg
1515	OXC7048	pubMLST	22233	Draft	22	0022	pos	neg	neg
1516	OXC7049	pubMLST	22234	Draft	266	0021	neg	neg	pos
1517	OXC7050	pubMLST	22235	Draft	48	0048	neg	neg	neg
1518	OXC7052	pubMLST	22237	Draft	42	0042	neg	neg	neg
1519	OXC7053	pubMLST	22238	Draft	267	0283	neg	neg	neg
1520	OXC7056	pubMLST	22241	Draft	273	0206	neg	neg	neg
1521	OXC7057	pubMLST	22242	Draft	464	0464	neg	pos	neg
1522	OXC7058	pubMLST	22243	Draft	21	0021	pos	neg	neg
1523	OXC7060	pubMLST	22244	Draft	267	0283	neg	neg	neg
1524	OXC7061	pubMLST	22245	Draft	45	0045	neg	neg	neg
1525	OXC7062	pubMLST	22246	Draft	5136	0464	pos	neg	neg
1526	OXC7063	pubMLST	22247	Draft	48	0048	pos	neg	neg
1527	OXC7064	pubMLST	22248	Draft	48	0048	pos	neg	neg
1528	OXC7065	pubMLST	22249	Draft	50	0021	neg	neg	pos
1529	OXC7066	pubMLST	22250	Draft	48	0048	pos	neg	neg
1530	OXC7067	pubMLST	22251	Draft	137	0045	neg	neg	neg
1531	OXC7068	pubMLST	22252	Draft	19	0021	pos	neg	pos
1532	OXC7069	pubMLST	22253	Draft	5	0353	pos	neg	neg
1533	OXC7071	pubMLST	22255	Draft	50	0021	neg	neg	neg
1534	OXC7072	pubMLST	22256	Draft	904	0607	neg	pos	neg
1535	OXC7073	pubMLST	22257	Draft	21	0021	neg	neg	neg
1536	OXC7074	pubMLST	22258	Draft	45	0045	neg	neg	neg
1537	OXC7075	pubMLST	22259	Draft	1076	0061	pos	neg	neg
1538	OXC7076	pubMLST	22260	Draft	2491	none	pos	neg	neg
1539	OXC7077	pubMLST	22261	Draft	3453	none	neg	neg	pos
1540	OXC7078	pubMLST	22262	Draft	1949	0021	pos	neg	neg
1541	OXC7079	pubMLST	22263	Draft	574	0574	neg	pos	pos
1542	OXC7080	pubMLST	22264	Draft	50	0021	neg	neg	pos
1543	OXC7081	pubMLST	22265	Draft	48	0048	neg	neg	neg
1544	OXC7084	pubMLST	22268	Draft	21	0021	neg	neg	pos
1545	OXC7085	pubMLST	22269	Draft	22	0022	neg	neg	neg
1546	OXC7086	pubMLST	22270	Draft	267	0283	neg	neg	neg
1547	OXC7087	pubMLST	22271	Draft	51	0443	pos	neg	neg
1548	OXC7089	pubMLST	22660	Draft	53	0021	pos	neg	pos
1549	OXC7090	pubMLST	22272	Draft	45	0045	neg	pos	neg
1550	OXC7091	pubMLST	22273	Draft	262	0021	neg	neg	neg
1551	OXC7092	pubMLST	22274	Draft	447	0042	pos	pos	neg
1552	OXC7093	pubMLST	22275	Draft	11	0045	neg	neg	neg
1553	OXC7094	pubMLST	22276	Draft	227	0206	neg	neg	neg
1554	OXC7095	pubMLST	22277	Draft	677	0677	pos	neg	neg
1555	OXC7096	pubMLST	22278	Draft	257	0257	neg	pos	neg
1556	OXC7098	pubMLST	22280	Draft	574	0574	pos	neg	pos
1557	OXC7099	pubMLST	22281	Draft	45	0045	neg	neg	neg
1558	OXC7100	pubMLST	22282	Draft	273	0206	neg	pos	neg
1559	OXC7101	pubMLST	21183	Draft	356	0353	pos	pos	neg
1560	OXC7102	pubMLST	21184	Draft	25	0045	neg	neg	neg
1561	OXC7103	pubMLST	21185	Draft	45	0045	neg	pos	neg
1562	OXC7104	pubMLST	21186	Draft	6137	0021	neg	neg	neg
1563	OXC7105	pubMLST	21187	Draft	6137	0021	neg	neg	neg
1564	OXC7106	pubMLST	21188	Draft	257	0257	neg	neg	neg
1565	OXC7107	pubMLST	21189	Draft	42	0042	neg	neg	neg
1566	OXC7108	pubMLST	21190	Draft	572	0206	neg	neg	neg
1567	OXC7109	pubMLST	21191	Draft	572	0206	neg	neg	neg
1568	OXC7111	pubMLST	21193	Draft	48	0048	pos	neg	neg
1569	OXC7112	pubMLST	21194	Draft	48	0048	neg	neg	neg
1570	OXC7113	pubMLST	21195	Draft	538	0045	neg	neg	neg
1571	OXC7114	pubMLST	21196	Draft	48	0048	pos	neg	neg
1572	OXC7115	pubMLST	21197	Draft	48	0048	pos	neg	neg
1573	OXC7116	pubMLST	21198	Draft	5136	0464	pos	neg	neg
1574	OXC7117	pubMLST	21199	Draft	227	0206	neg	neg	neg
1575	OXC7118	pubMLST	21200	Draft	266	0021	neg	neg	pos
1576	OXC7119	pubMLST	21201	Draft	48	0048	pos	neg	neg
1577	OXC7120	pubMLST	21202	Draft	257	0257	neg	pos	neg
1578	OXC7121	pubMLST	21203	Draft	5136	0464	neg	neg	neg
1579	OXC7122	pubMLST	21204	Draft	48	0048	pos	neg	neg
1580	OXC7123	pubMLST	21205	Draft	573	0573	pos	pos	pos
1581	OXC7125	pubMLST	21207	Draft	2133	none	pos	neg	neg
1582	OXC7127	pubMLST	21208	Draft	5136	0464	neg	neg	neg
1583	OXC7128	pubMLST	21209	Draft	574	0574	neg	neg	pos
1584	OXC7129	pubMLST	21210	Draft	45	0045	pos	neg	neg
1585	OXC7132	pubMLST	21213	Draft	50	0021	neg	neg	pos
1586	OXC7133	pubMLST	21214	Draft	42	0042	neg	neg	neg
1587	OXC7134	pubMLST	21215	Draft	21	0021	neg	neg	pos
1588	OXC7135	pubMLST	21216	Draft	5136	0464	neg	neg	neg
1589	OXC7136	pubMLST	21217	Draft	21	0021	neg	neg	neg
1590	OXC7137	pubMLST	21218	Draft	21	0021	neg	neg	pos
1591	OXC7138	pubMLST	21219	Draft	257	0257	neg	pos	neg
1592	OXC7139	pubMLST	21220	Draft	48	0048	neg	neg	neg
1593	OXC7140	pubMLST	21221	Draft	21	0021	pos	neg	pos
1594	OXC7141	pubMLST	21222	Draft	44	0021	neg	neg	neg
1595	OXC7142	pubMLST	21223	Draft	21	0021	pos	neg	pos
1596	OXC7143	pubMLST	21224	Draft	48	0048	neg	neg	neg
1597	OXC7144	pubMLST	21225	Draft	267	0283	neg	neg	neg
1598	OXC7145	pubMLST	21226	Draft	6138	none	neg	neg	neg
1599	OXC7146	pubMLST	21227	Draft	257	0257	neg	neg	neg
1600	OXC7147	pubMLST	21228	Draft	21	0021	neg	neg	pos
1601	OXC7148	pubMLST	21229	Draft	822	0021	pos	neg	neg
1602	OXC7149	pubMLST	21230	Draft	877	none	neg	pos	neg
1603	OXC7150	pubMLST	21231	Draft	44	0021	neg	neg	pos
1604	OXC7151	pubMLST	21232	Draft	48	0048	neg	neg	neg
1605	OXC7152	pubMLST	21233	Draft	267	0283	neg	neg	neg
1606	OXC7153	pubMLST	21234	Draft	21	0021	pos	neg	neg
1607	OXC7155	pubMLST	21236	Draft	267	0283	neg	neg	neg
1608	OXC7156	pubMLST	21237	Draft	42	0042	neg	neg	neg
1609	OXC7157	pubMLST	21238	Draft	51	0443	pos	neg	neg
1610	OXC7158	pubMLST	21239	Draft	22	0022	pos	neg	neg
1611	OXC7159	pubMLST	21240	Draft	122	0206	neg	pos	neg
1612	OXC7160	pubMLST	21241	Draft	19	0021	pos	neg	neg
1613	OXC7161	pubMLST	21242	Draft	572	0206	neg	pos	neg
1614	OXC7162	pubMLST	21243	Draft	4776	0692	neg	pos	neg
1615	OXC7163	pubMLST	21244	Draft	19	0021	neg	neg	pos
1616	OXC7165	pubMLST	21246	Draft	48	0048	neg	neg	neg
1617	OXC7166	pubMLST	21247	Draft	5136	0464	neg	neg	neg
1618	OXC7167	pubMLST	21248	Draft	6886	0045	neg	neg	neg
1619	OXC7168	pubMLST	21249	Draft	19	0021	neg	neg	neg
1620	OXC7169	pubMLST	21250	Draft	45	0045	neg	neg	neg
1621	OXC7170	pubMLST	22661	Draft	137	0045	neg	neg	neg
1622	OXC7171	pubMLST	22662	Draft	5136	0464	pos	neg	neg
1623	OXC7172	pubMLST	22663	Draft	5136	0464	pos	neg	neg
1624	OXC7173	pubMLST	22664	Draft	44	0021	neg	neg	neg
1625	OXC7174	pubMLST	22665	Draft	48	0048	neg	neg	neg
1626	OXC7175	pubMLST	22666	Draft	5136	0464	neg	neg	neg
1627	OXC7176	pubMLST	22667	Draft	48	0048	neg	neg	neg
1628	OXC7178	pubMLST	22669	Draft	22	0022	pos	neg	neg
1629	OXC7179	pubMLST	22670	Draft	45	0045	neg	neg	neg
1630	OXC7180	pubMLST	22671	Draft	658	0658	neg	neg	neg
1631	OXC7181	pubMLST	22672	Draft	48	0048	neg	neg	neg
1632	OXC7182	pubMLST	22673	Draft	122	0206	neg	pos	neg
1633	OXC7183	pubMLST	22674	Draft	464	0464	pos	pos	neg
1634	OXC7184	pubMLST	22675	Draft	5	0353	pos	neg	neg
1635	OXC7185	pubMLST	22676	Draft	45	0045	neg	neg	pos
1636	OXC7186	pubMLST	22677	Draft	45	0045	neg	neg	neg
1637	OXC7187	pubMLST	22678	Draft	21	0021	pos	neg	neg
1638	OXC7188	pubMLST	22679	Draft	50	0021	pos	neg	neg
1639	OXC7189	pubMLST	22680	Draft	52	0052	pos	neg	neg
1640	OXC7190	pubMLST	22681	Draft	21	0021	neg	neg	neg
1641	OXC7191	pubMLST	22682	Draft	42	0042	neg	neg	neg
1642	OXC7192	pubMLST	22683	Draft	5763	1034	neg	neg	neg
1643	OXC7193	pubMLST	22684	Draft	122	0206	neg	pos	neg
1644	OXC7194	pubMLST	22685	Draft	42	0042	neg	neg	neg
1645	OXC7195	pubMLST	22686	Draft	21	0021	neg	neg	neg
1646	OXC7196	pubMLST	22687	Draft	257	0257	pos	pos	neg
1647	OXC7197	pubMLST	22688	Draft	49	0049	pos	neg	neg
1648	OXC7198	pubMLST	22689	Draft	267	0283	neg	neg	neg
1649	OXC7201	pubMLST	22692	Draft	1703	0443	neg	neg	neg
1650	OXC7202	pubMLST	22693	Draft	5136	0464	neg	neg	neg
1651	OXC7203	pubMLST	22694	Draft	46	0206	neg	neg	neg
1652	OXC7204	pubMLST	22695	Draft	354	0354	pos	pos	neg
1653	OXC7205	pubMLST	22696	Draft	5686	none	pos	neg	pos
1654	OXC7206	pubMLST	22697	Draft	48	0048	neg	neg	neg
1655	OXC7207	pubMLST	22698	Draft	42	0042	pos	neg	neg
1656	OXC7208	pubMLST	22699	Draft	48	0048	neg	neg	neg
1657	OXC7209	pubMLST	22700	Draft	5	0353	pos	neg	neg
1658	OXC7210	pubMLST	22701	Draft	2103	0607	neg	pos	neg
1659	OXC7211	pubMLST	22702	Draft	19	0021	neg	neg	pos
1660	OXC7212	pubMLST	22703	Draft	21	0021	neg	neg	neg
1661	OXC7214	pubMLST	22705	Draft	50	0021	neg	pos	neg
1662	OXC7215	pubMLST	22706	Draft	42	0042	neg	neg	neg
1663	OXC7216	pubMLST	22707	Draft	45	0045	pos	neg	neg
1664	OXC7217	pubMLST	22708	Draft	607	0607	neg	pos	neg
1665	OXC7219	pubMLST	22710	Draft	1709	1034	neg	neg	neg
1666	OXC7220	pubMLST	22711	Draft	50	0021	pos	neg	neg
1667	OXC7221	pubMLST	22712	Draft	5136	0464	neg	neg	neg
1668	OXC7222	pubMLST	22713	Draft	5	0353	pos	neg	neg
1669	OXC7223	pubMLST	22714	Draft	21	0021	neg	neg	neg
1670	OXC7224	pubMLST	22715	Draft	5136	0464	neg	neg	neg
1671	OXC7225	pubMLST	22716	Draft	45	0045	neg	neg	neg
1672	OXC7226	pubMLST	22717	Draft	400	0353	pos	neg	neg
1673	OXC7227	pubMLST	22718	Draft	5173	0048	pos	neg	neg
1674	OXC7229	pubMLST	24127	Draft	45	0045	neg	neg	neg
1675	OXC7230	pubMLST	22720	Draft	53	0021	neg	pos	neg
1676	OXC7231	pubMLST	22721	Draft	400	0353	pos	neg	neg
1677	OXC7232	pubMLST	22722	Draft	1080	none	neg	pos	neg
1678	OXC7233	pubMLST	22723	Draft	45	0045	pos	neg	neg
1679	OXC7234	pubMLST	22724	Draft	267	0283	neg	neg	neg
1680	OXC7235	pubMLST	22725	Draft	45	0045	neg	neg	neg
1681	OXC7236	pubMLST	22726	Draft	53	0021	neg	neg	neg
1682	OXC7237	pubMLST	22727	Draft	5136	0464	pos	neg	neg
1683	OXC7239	pubMLST	22729	Draft	45	0045	neg	pos	neg
1684	OXC7242	pubMLST	22284	Draft	658	0658	neg	neg	neg
1685	OXC7245	pubMLST	22287	Draft	2030	0257	neg	pos	neg
1686	OXC7246	pubMLST	22288	Draft	50	0021	neg	neg	pos
1687	OXC7247	pubMLST	22289	Draft	21	0021	neg	neg	pos
1688	OXC7248	pubMLST	22290	Draft	42	0042	pos	pos	neg
1689	OXC7249	pubMLST	22291	Draft	137	0045	neg	neg	neg
1690	OXC7250	pubMLST	22292	Draft	51	0443	pos	pos	neg
1691	OXC7251	pubMLST	22293	Draft	122	0206	neg	pos	neg
1692	OXC7252	pubMLST	22294	Draft	904	0607	neg	pos	neg
1693	OXC7253	pubMLST	22295	Draft	19	0021	neg	neg	pos
1694	OXC7255	pubMLST	22296	Draft	6234	0283	neg	neg	neg
1695	OXC7256	pubMLST	22297	Draft	19	0021	neg	neg	pos
1696	OXC7257	pubMLST	22298	Draft	257	0257	neg	pos	neg
1697	OXC7258	pubMLST	22299	Draft	2274	none	neg	pos	neg
1698	OXC7260	pubMLST	22301	Draft	50	0021	neg	neg	neg
1699	OXC7261	pubMLST	22302	Draft	658	0658	pos	neg	neg
1700	OXC7262	pubMLST	22303	Draft	48	0048	neg	neg	neg
1701	OXC7263	pubMLST	22304	Draft	5	0353	neg	neg	neg
1702	OXC7264	pubMLST	22305	Draft	50	0021	pos	neg	neg
1703	OXC7265	pubMLST	22306	Draft	42	0042	neg	neg	neg
1704	OXC7266	pubMLST	22307	Draft	270	0403	neg	neg	neg
1705	OXC7267	pubMLST	22308	Draft	45	0045	neg	neg	neg
1706	OXC7268	pubMLST	22309	Draft	257	0257	pos	pos	neg
1707	OXC7269	pubMLST	22310	Draft	48	0048	neg	neg	neg
1708	OXC7270	pubMLST	22311	Draft	50	0021	neg	pos	pos
1709	OXC7271	pubMLST	22312	Draft	2036	0353	pos	neg	neg
1710	OXC7273	pubMLST	22314	Draft	51	0443	neg	neg	neg
1711	OXC7274	pubMLST	22315	Draft	354	0354	pos	neg	neg
1712	OXC7275	pubMLST	22316	Draft	45	0045	neg	neg	neg
1713	OXC7276	pubMLST	22317	Draft	441	none	pos	neg	neg
1714	OXC7277	pubMLST	22318	Draft	1044	0658	neg	neg	neg
1715	OXC7278	pubMLST	22319	Draft	267	0283	neg	neg	neg
1716	OXC7279	pubMLST	22320	Draft	48	0048	neg	neg	neg
1717	OXC7280	pubMLST	22321	Draft	48	0048	neg	neg	neg
1718	OXC7281	pubMLST	22322	Draft	137	0045	neg	neg	neg
1719	OXC7282	pubMLST	22323	Draft	48	0048	pos	neg	neg
1720	OXC7283	pubMLST	22324	Draft	137	0045	neg	neg	neg
1721	OXC7284	pubMLST	22325	Draft	45	0045	pos	neg	neg
1722	OXC7285	pubMLST	22326	Draft	21	0021	neg	neg	neg
1723	OXC7286	pubMLST	22327	Draft	5136	0464	neg	neg	neg
1724	OXC7287	pubMLST	22328	Draft	572	0206	neg	neg	neg
1725	OXC7288	pubMLST	22329	Draft	48	0048	pos	neg	neg
1726	OXC7289	pubMLST	22330	Draft	122	0206	neg	neg	neg
1727	OXC7290	pubMLST	22331	Draft	5136	0464	neg	neg	neg
1728	OXC7291	pubMLST	22332	Draft	257	0257	neg	pos	neg
1729	OXC7292	pubMLST	22333	Draft	122	0206	neg	pos	neg
1730	OXC7293	pubMLST	22334	Draft	50	0021	pos	neg	neg
1731	OXC7294	pubMLST	22335	Draft	61	0061	neg	neg	neg
1732	OXC7295	pubMLST	22336	Draft	48	0048	pos	neg	neg
1733	OXC7296	pubMLST	22337	Draft	257	0257	neg	pos	neg
1734	OXC7297	pubMLST	22338	Draft	5136	0464	neg	neg	neg
1735	OXC7298	pubMLST	22339	Draft	5136	0464	neg	neg	neg
1736	OXC7299	pubMLST	22340	Draft	6235	1034	neg	pos	neg
1737	OXC7300	pubMLST	22341	Draft	595	0353	neg	neg	neg
1738	OXC7302	pubMLST	22343	Draft	50	0021	pos	neg	neg
1739	OXC7303	pubMLST	22344	Draft	45	0045	pos	neg	neg
1740	OXC7304	pubMLST	22345	Draft	5136	0464	neg	neg	neg
1741	OXC7305	pubMLST	22346	Draft	50	0021	pos	neg	neg
1742	OXC7306	pubMLST	22347	Draft	21	0021	neg	neg	pos
1743	OXC7307	pubMLST	22348	Draft	52	0052	neg	neg	neg
1744	OXC7308	pubMLST	22349	Draft	257	0257	neg	neg	neg
1745	OXC7309	pubMLST	22350	Draft	45	0045	neg	neg	neg
1746	OXC7310	pubMLST	22351	Draft	273	0206	pos	neg	neg
1747	OXC7311	pubMLST	22352	Draft	6699	none	neg	pos	neg
1748	OXC7312	pubMLST	22353	Draft	190	0021	neg	neg	neg
1749	OXC7313	pubMLST	22354	Draft	5136	0464	neg	neg	neg
1750	OXC7314	pubMLST	22355	Draft	5136	0464	neg	neg	neg
1751	OXC7315	pubMLST	22356	Draft	45	0045	neg	pos	neg
1752	OXC7316	pubMLST	22357	Draft	1044	0658	neg	neg	neg
1753	OXC7318	pubMLST	25552	Draft	5136	0464	neg	neg	neg
1754	OXC7319	pubMLST	22358	Draft	574	0574	neg	pos	pos
1755	OXC7320	pubMLST	22359	Draft	19	0021	neg	neg	pos
1756	OXC7322	pubMLST	22361	Draft	267	0283	neg	neg	neg
1757	OXC7323	pubMLST	22362	Draft	6700	0607	neg	pos	neg
1758	OXC7324	pubMLST	22363	Draft	42	0042	neg	neg	neg
1759	OXC7325	pubMLST	22364	Draft	61	0061	neg	neg	neg
1760	OXC7326	pubMLST	22365	Draft	45	0045	neg	neg	neg
1761	OXC7328	pubMLST	22366	Draft	535	0460	neg	neg	neg
1762	OXC7329	pubMLST	22367	Draft	19	0021	pos	neg	neg
1763	OXC7330	pubMLST	22368	Draft	21	0021	pos	neg	pos
1764	OXC7331	pubMLST	22369	Draft	137	0045	pos	neg	neg
1765	OXC7332	pubMLST	22370	Draft	5	0353	pos	neg	neg
1766	OXC7333	pubMLST	22371	Draft	448	none	neg	pos	pos
1767	OXC7334	pubMLST	22372	Draft	122	0206	neg	neg	neg
1768	OXC7335	pubMLST	22373	Draft	21	0021	neg	neg	neg
1769	OXC7336	pubMLST	22374	Draft	104	0021	neg	neg	neg
1770	OXC7338	pubMLST	22375	Draft	257	0257	neg	neg	neg
1771	OXC7339	pubMLST	22376	Draft	443	0443	pos	neg	neg
1772	OXC7340	pubMLST	22377	Draft	45	0045	neg	pos	neg
1773	OXC7341	pubMLST	22378	Draft	48	0048	pos	neg	neg
1774	OXC7342	pubMLST	23883	Draft	45	0045	neg	neg	neg
1775	OXC7343	pubMLST	25449	Draft	61	0061	neg	pos	neg
1776	OXC7344	pubMLST	23884	Draft	334	0045	neg	neg	neg
1777	OXC7345	pubMLST	23885	Draft	677	0677	pos	pos	neg
1778	OXC7346	pubMLST	23886	Draft	334	0045	neg	neg	neg
1779	OXC7348	pubMLST	23888	Draft	19	0021	neg	neg	pos
1780	OXC7349	pubMLST	23889	Draft	50	0021	pos	neg	neg
1781	OXC7350	pubMLST	23890	Draft	122	0206	neg	pos	neg
1782	OXC7351	pubMLST	23891	Draft	21	0021	neg	neg	neg
1783	OXC7353	pubMLST	23892	Draft	658	0658	pos	neg	neg
1784	OXC7354	pubMLST	23893	Draft	257	0257	neg	pos	neg
1785	OXC7355	pubMLST	23894	Draft	122	0206	neg	pos	neg
1786	OXC7356	pubMLST	23895	Draft	883	0021	neg	neg	neg
1787	OXC7357	pubMLST	23896	Draft	257	0257	neg	pos	neg
1788	OXC7358	pubMLST	23897	Draft	677	0677	neg	neg	neg
1789	OXC7359	pubMLST	23898	Draft	5	0353	pos	neg	neg
1790	OXC7360	pubMLST	23899	Draft	5	0353	pos	neg	neg
1791	OXC7361	pubMLST	23900	Draft	61	0061	neg	neg	neg
1792	OXC7362	pubMLST	23901	Draft	50	0021	pos	neg	neg
1793	OXC7364	pubMLST	23903	Draft	22	0022	neg	neg	neg
1794	OXC7365	pubMLST	23904	Draft	262	0021	neg	neg	neg
1795	OXC7366	pubMLST	23905	Draft	21	0021	pos	neg	neg
1796	OXC7367	pubMLST	23906	Draft	22	0022	neg	neg	neg
1797	OXC7369	pubMLST	23907	Draft	45	0045	pos	pos	neg
1798	OXC7370	pubMLST	23908	Draft	53	0021	neg	neg	neg
1799	OXC7371	pubMLST	23909	Draft	2109	0045	neg	neg	neg
1800	OXC7372	pubMLST	23910	Draft	21	0021	neg	neg	pos
1801	OXC7373	pubMLST	23911	Draft	21	0021	neg	neg	neg
1802	OXC7374	pubMLST	23912	Draft	6754	0048	neg	neg	neg
1803	OXC7375	pubMLST	23913	Draft	22	0022	pos	neg	neg
1804	OXC7376	pubMLST	23914	Draft	2109	0045	neg	neg	neg
1805	OXC7377	pubMLST	23915	Draft	2109	0045	neg	neg	neg
1806	OXC7378	pubMLST	23916	Draft	51	0443	neg	neg	neg
1807	OXC7379	pubMLST	23917	Draft	5136	0464	pos	neg	neg
1808	OXC7380	pubMLST	23918	Draft	400	0353	pos	neg	neg
1809	OXC7381	pubMLST	23919	Draft	464	0464	neg	neg	neg
1810	OXC7383	pubMLST	23921	Draft	48	0048	neg	neg	neg
1811	OXC7384	pubMLST	23922	Draft	104	0021	neg	neg	neg
1812	OXC7385	pubMLST	23923	Draft	6701	0353	pos	pos	neg
1813	OXC7386	pubMLST	23924	Draft	449	none	neg	pos	neg
1814	OXC7387	pubMLST	23925	Draft	21	0021	neg	neg	neg
1815	OXC7388	pubMLST	23926	Draft	48	0048	neg	neg	neg
1816	OXC7389	pubMLST	23927	Draft	574	0574	neg	pos	pos
1817	OXC7390	pubMLST	23928	Draft	2030	0257	neg	pos	neg
1818	OXC7391	pubMLST	23929	Draft	267	0283	neg	neg	neg
1819	OXC7392	pubMLST	23930	Draft	267	0283	neg	neg	neg
1820	OXC7393	pubMLST	23931	Draft	267	0283	neg	neg	neg
1821	OXC7395	pubMLST	23933	Draft	305	0574	pos	pos	neg
1822	OXC7397	pubMLST	23934	Draft	21	0021	neg	neg	neg
1823	OXC7398	pubMLST	23935	Draft	53	0021	pos	neg	neg
1824	OXC7399	pubMLST	25450	Draft	436	none	pos	neg	neg
1825	OXC7400	pubMLST	23936	Draft	42	0042	pos	neg	neg
1826	OXC7401	pubMLST	23937	Draft	45	0045	neg	neg	neg
1827	OXC7404	pubMLST	23940	Draft	918	0048	pos	neg	neg
1828	OXC7405	pubMLST	23941	Draft	21	0021	neg	neg	pos
1829	OXC7407	pubMLST	23942	Draft	354	0354	pos	pos	neg
1830	OXC7408	pubMLST	23943	Draft	354	0354	pos	pos	neg
1831	OXC7409	pubMLST	23944	Draft	354	0354	pos	pos	neg
1832	OXC7410	pubMLST	23945	Draft	257	0257	neg	neg	neg
1833	OXC7412	pubMLST	23947	Draft	21	0021	neg	neg	neg
1834	OXC7414	pubMLST	23948	Draft	354	0354	pos	neg	pos
1835	OXC7415	pubMLST	23949	Draft	21	0021	neg	neg	neg
1836	OXC7416	pubMLST	23950	Draft	42	0042	neg	neg	neg
1837	OXC7417	pubMLST	23951	Draft	50	0021	pos	neg	neg
1838	OXC7418	pubMLST	23952	Draft	6702	0464	pos	neg	neg
1839	OXC7419	pubMLST	23953	Draft	21	0021	pos	neg	pos
1840	OXC7420	pubMLST	23954	Draft	19	0021	pos	neg	neg
1841	OXC7421	pubMLST	23955	Draft	5136	0464	neg	neg	neg
1842	OXC7422	pubMLST	23956	Draft	132	0508	neg	neg	neg
1843	OXC7423	pubMLST	23957	Draft	21	0021	neg	neg	neg
1844	OXC7424	pubMLST	23958	Draft	257	0257	neg	neg	neg
1845	OXC7425	pubMLST	23959	Draft	137	0045	neg	neg	neg
1846	OXC7426	pubMLST	25620	Draft	61	0061	neg	neg	neg
1847	OXC7427	pubMLST	23960	Draft	104	0021	neg	neg	neg
1848	OXC7428	pubMLST	23961	Draft	50	0021	neg	neg	neg
1849	OXC7430	pubMLST	23963	Draft	5173	0048	pos	neg	neg
1850	OXC7431	pubMLST	23964	Draft	3102	0021	neg	neg	neg
1851	OXC7432	pubMLST	23965	Draft	267	0283	neg	neg	neg
1852	OXC7433	pubMLST	23966	Draft	61	0061	neg	pos	neg
1853	OXC7434	pubMLST	25621	Draft	21	0021	neg	neg	neg
1854	OXC7435	pubMLST	25622	Draft	48	0048	pos	neg	neg
1855	OXC7437	pubMLST	23968	Draft	51	0443	pos	neg	neg
1856	OXC7438	pubMLST	23969	Draft	5136	0464	neg	neg	neg
1857	OXC7439	pubMLST	23970	Draft	354	0354	pos	neg	pos
1858	OXC7440	pubMLST	23971	Draft	21	0021	pos	neg	pos
1859	OXC7441	pubMLST	23972	Draft	227	0206	neg	pos	neg
1860	OXC7442	pubMLST	23973	Draft	990	0257	pos	pos	neg
1861	OXC7443	pubMLST	23974	Draft	2103	0607	pos	pos	neg
1862	OXC7446	pubMLST	23976	Draft	464	0464	neg	neg	neg
1863	OXC7448	pubMLST	23978	Draft	5	0353	neg	neg	neg
1864	OXC7449	pubMLST	23979	Draft	113	0460	neg	neg	neg
1865	OXC7450	pubMLST	23980	Draft	2361	0443	pos	neg	neg
1866	OXC7451	pubMLST	23981	Draft	990	0257	pos	pos	neg
1867	OXC7452	pubMLST	23982	Draft	61	0061	neg	pos	neg
1868	OXC7454	pubMLST	23984	Draft	879	none	pos	neg	neg
1869	OXC7455	pubMLST	23985	Draft	353	0353	neg	neg	neg
1870	OXC7456	pubMLST	23986	Draft	1301	0692	neg	neg	neg
1871	OXC7458	pubMLST	23988	Draft	3923	none	neg	neg	neg
1872	OXC7459	pubMLST	23989	Draft	1044	0658	pos	neg	neg
1873	OXC7460	pubMLST	25623	Draft	21	0021	neg	neg	neg
1874	OXC7461	pubMLST	23990	Draft	48	0048	neg	neg	neg
1875	OXC7462	pubMLST	23991	Draft	1044	0658	pos	neg	neg
1876	OXC7463	pubMLST	23992	Draft	22	0022	neg	neg	neg
1877	OXC7464	pubMLST	23993	Draft	21	0021	pos	neg	pos
1878	OXC7465	pubMLST	23994	Draft	48	0048	neg	neg	neg
1879	OXC7466	pubMLST	23995	Draft	1044	0658	neg	neg	neg
1880	OXC7467	pubMLST	23996	Draft	5136	0464	neg	neg	neg
1881	OXC7468	pubMLST	23997	Draft	53	0021	pos	neg	neg
1882	OXC7469	pubMLST	23998	Draft	49	0049	neg	neg	neg
1883	OXC7470	pubMLST	23999	Draft	53	0021	pos	neg	pos
1884	OXC7471	pubMLST	24000	Draft	354	0354	pos	neg	pos
1885	OXC7472	pubMLST	24001	Draft	61	0061	neg	pos	neg
1886	OXC7473	pubMLST	24002	Draft	508	0508	neg	neg	neg
1887	OXC7475	pubMLST	24004	Draft	2304	none	neg	neg	neg
1888	OXC7477	pubMLST	24006	Draft	50	0021	neg	neg	pos
1889	OXC7478	pubMLST	24007	Draft	5707	none	pos	neg	neg
1890	OXC7479	pubMLST	24008	Draft	21	0021	pos	neg	pos
1891	OXC7480	pubMLST	24009	Draft	51	0443	neg	neg	neg
1892	OXC7481	pubMLST	24010	Draft	50	0021	neg	neg	neg
1893	OXC7482	pubMLST	24011	Draft	61	0061	neg	neg	neg
1894	OXC7483	pubMLST	25624	Draft	48	0048	neg	neg	neg
1895	OXC7484	pubMLST	24012	Draft	45	0045	pos	neg	neg
1896	OXC7485	pubMLST	24013	Draft	5	0353	pos	neg	neg
1897	OXC7486	pubMLST	24014	Draft	48	0048	neg	neg	neg
1898	OXC7487	pubMLST	24015	Draft	51	0443	neg	neg	neg
1899	OXC7488	pubMLST	24016	Draft	50	0021	neg	neg	neg
1900	OXC7489	pubMLST	24017	Draft	21	0021	pos	neg	pos
1901	OXC7490	pubMLST	24018	Draft	22	0022	neg	neg	neg
1902	OXC7491	pubMLST	24019	Draft	824	0257	pos	pos	neg
1903	OXC7492	pubMLST	24020	Draft	824	0257	pos	pos	neg
1904	OXC7493	pubMLST	24021	Draft	51	0443	neg	neg	neg
1905	OXC7494	pubMLST	24022	Draft	6756	none	neg	pos	pos
1906	OXC7496	pubMLST	24024	Draft	45	0045	neg	neg	neg
1907	OXC7498	pubMLST	24025	Draft	1076	0061	neg	neg	neg
1908	OXC7499	pubMLST	24026	Draft	50	0021	neg	pos	neg
1909	OXC7500	pubMLST	24027	Draft	5136	0464	neg	neg	neg
1910	OXC7502	pubMLST	24028	Draft	5136	0464	neg	neg	neg
1911	OXC7503	pubMLST	24029	Draft	132	0508	neg	neg	neg
1912	OXC7504	pubMLST	24030	Draft	982	0021	pos	neg	pos
1913	OXC7505	pubMLST	24031	Draft	574	0574	neg	neg	pos
1914	OXC7507	pubMLST	24033	Draft	257	0257	pos	pos	neg
1915	OXC7508	pubMLST	24034	Draft	21	0021	neg	neg	neg
1916	OXC7509	pubMLST	24035	Draft	122	0206	neg	neg	neg
1917	OXC7511	pubMLST	24036	Draft	904	0607	neg	pos	neg
1918	OXC7512	pubMLST	24037	Draft	50	0021	pos	pos	neg
1919	OXC7513	pubMLST	24038	Draft	658	0658	pos	neg	neg
1920	OXC7514	pubMLST	24119	Draft	50	0021	neg	pos	neg
1921	OXC7515	pubMLST	24120	Draft	2274	none	neg	pos	pos
1922	OXC7516	pubMLST	24121	Draft	400	0353	pos	neg	neg
1923	OXC7517	pubMLST	24122	Draft	2258	none	neg	neg	neg
1924	OXC7518	pubMLST	24123	Draft	51	0443	neg	neg	pos
1925	OXC7520	pubMLST	24124	Draft	353	0353	pos	neg	neg
1926	OXC7521	pubMLST	24125	Draft	5136	0464	neg	neg	neg
1927	OXC7523	pubMLST	25405	Draft	19	0021	neg	neg	pos
1928	OXC7524	pubMLST	24128	Draft	48	0048	neg	neg	neg
1929	OXC7525	pubMLST	24129	Draft	6754	0048	neg	neg	neg
1930	OXC7526	pubMLST	24130	Draft	53	0021	pos	neg	pos
1931	OXC7527	pubMLST	24131	Draft	508	0508	neg	pos	neg
1932	OXC7528	pubMLST	24132	Draft	52	0052	neg	pos	neg
1933	OXC7529	pubMLST	24133	Draft	50	0021	neg	pos	neg
1934	OXC7530	pubMLST	24134	Draft	21	0021	neg	neg	pos
1935	OXC7531	pubMLST	24474	Draft	508	0508	neg	neg	neg
1936	OXC7532	pubMLST	24475	Draft	122	0206	neg	neg	neg
1937	OXC7533	pubMLST	24476	Draft	824	0257	pos	neg	pos
1938	OXC7534	pubMLST	24477	Draft	5136	0464	pos	neg	neg
1939	OXC7535	pubMLST	24478	Draft	50	0021	pos	pos	neg
1940	OXC7536	pubMLST	24479	Draft	508	0508	neg	neg	neg
1941	OXC7537	pubMLST	24480	Draft	51	0443	pos	neg	neg
1942	OXC7538	pubMLST	24481	Draft	5018	0021	pos	neg	neg
1943	OXC7541	pubMLST	24482	Draft	5136	0464	pos	neg	neg
1944	OXC7543	pubMLST	24484	Draft	19	0021	pos	neg	pos
1945	OXC7544	pubMLST	24485	Draft	5136	0464	neg	neg	neg
1946	OXC7545	pubMLST	25104	Draft	2100	0052	neg	pos	neg
1947	OXC7547	pubMLST	24486	Draft	3574	0021	pos	neg	pos
1948	OXC7548	pubMLST	24487	Draft	403	0403	neg	neg	neg
1949	OXC7549	pubMLST	24488	Draft	5136	0464	pos	neg	neg
1950	OXC7551	pubMLST	24489	Draft	267	0283	neg	neg	neg
1951	OXC7552	pubMLST	24490	Draft	904	0607	neg	pos	neg
1952	OXC7554	pubMLST	24492	Draft	6758	none	neg	neg	pos
1953	OXC7555	pubMLST	25105	Draft	403	0403	pos	neg	neg
1954	OXC7556	pubMLST	24493	Draft	5	0353	pos	neg	neg
1955	OXC7557	pubMLST	24494	Draft	5136	0464	neg	neg	neg
1956	OXC7558	pubMLST	24495	Draft	21	0021	neg	neg	pos
1957	OXC7559	pubMLST	24496	Draft	49	0049	pos	neg	neg
1958	OXC7560	pubMLST	24497	Draft	206	0206	neg	pos	neg
1959	OXC7561	pubMLST	24498	Draft	3853	0021	pos	neg	neg
1960	OXC7562	pubMLST	24499	Draft	692	0692	pos	neg	neg
1961	OXC7564	pubMLST	24501	Draft	5136	0464	neg	neg	neg
1962	OXC7565	pubMLST	24502	Draft	6704	0464	neg	neg	neg
1963	OXC7566	pubMLST	24503	Draft	2030	0257	neg	pos	neg
1964	OXC7567	pubMLST	24504	Draft	775	0052	pos	neg	neg
1965	OXC7568	pubMLST	24505	Draft	5136	0464	neg	neg	neg
1966	OXC7569	pubMLST	24506	Draft	6759	0353	pos	neg	neg
1967	OXC7570	pubMLST	24507	Draft	5136	0464	neg	neg	neg
1968	OXC7571	pubMLST	24508	Draft	48	0048	neg	neg	neg
1969	OXC7573	pubMLST	24510	Draft	53	0021	pos	neg	neg
1970	OXC7574	pubMLST	24511	Draft	none	none	neg	neg	pos
1971	OXC7576	pubMLST	24513	Draft	572	0206	neg	neg	neg
1972	OXC7577	pubMLST	24514	Draft	53	0021	pos	neg	neg
1973	OXC7578	pubMLST	24515	Draft	572	0206	neg	neg	neg
1974	OXC7579	pubMLST	25106	Draft	403	0403	neg	neg	neg
1975	OXC7582	pubMLST	25107	Draft	918	0048	pos	neg	neg
1976	OXC7583	pubMLST	24517	Draft	354	0354	pos	pos	neg
1977	OXC7584	pubMLST	24518	Draft	583	0045	pos	neg	neg
1978	OXC7585	pubMLST	24519	Draft	2030	0257	neg	pos	neg
1979	OXC7586	pubMLST	24520	Draft	5	0353	neg	neg	pos
1980	OXC7587	pubMLST	24521	Draft	583	0045	neg	neg	neg
1981	OXC7588	pubMLST	24522	Draft	273	0206	neg	pos	neg
1982	OXC7589	pubMLST	24523	Draft	5136	0464	neg	neg	neg
1983	OXC7592	pubMLST	24524	Draft	2274	none	neg	pos	pos
1984	OXC7594	pubMLST	24526	Draft	354	0354	pos	pos	neg
1985	OXC7595	pubMLST	24527	Draft	104	0021	neg	neg	neg
1986	OXC7596	pubMLST	24528	Draft	19	0021	neg	neg	pos
1987	OXC7597	pubMLST	24529	Draft	581	0353	neg	neg	neg
1988	OXC7599	pubMLST	24531	Draft	122	0206	neg	neg	neg
1989	OXC7600	pubMLST	24532	Draft	5136	0464	neg	neg	neg
1990	OXC7601	pubMLST	24533	Draft	257	0257	pos	pos	neg
1991	OXC7602	pubMLST	25108	Draft	21	0021	neg	neg	neg
1992	OXC7603	pubMLST	24534	Draft	53	0021	neg	pos	neg
1993	OXC7604	pubMLST	24535	Draft	2030	0257	neg	pos	neg
1994	OXC7606	pubMLST	24536	Draft	50	0021	pos	neg	neg
1995	OXC7607	pubMLST	24537	Draft	824	0257	pos	neg	neg
1996	OXC7608	pubMLST	24538	Draft	21	0021	neg	neg	pos
1997	OXC7610	pubMLST	25109	Draft	21	0021	pos	neg	pos
1998	OXC7611	pubMLST	24540	Draft	61	0061	neg	pos	neg
1999	OXC7613	pubMLST	24542	Draft	50	0021	pos	neg	neg
[truncated: 792 more rows]
